# Supplementary material for: Cox10-mediated mitochondrial respiration in brown adipocytes regulates adaptive thermogenesis and systemic metabolism
Source: iScience. 2026 Jun 26;29(7):116442. doi: 10.1016/j.isci.2026.116442 (PMC13377871; doi:10.1016/j.isci.2026.116442)
Supplement: Data S1. RNA-seq data from interscapular brown adipose tissue of control and Cox10BKO mice, related to Figure 3 [file mmc2.xls]

Gene_ID	WT_30C	WT_RT	log2FoldChange	pvalue	padj	GeneName	Chrom	Strand	Start	End	GeneLength	GeneType	GeneDescription	E4366_readcount	E4368_readcount	E4369_readcount	E4987_readcount	E4989_readcount	E4990_readcount	E4366_fpkm	E4368_fpkm	E4369_fpkm	E4987_fpkm	E4989_fpkm	E4990_fpkm
ENSMUSG00000000028	73.236158478567	122.013012796718	-0.67799	0.0075878	0.038533	Cdc45	chr16	-	18780447	18811987	2143	protein_coding	cell_division_cycle_45	77	79	77	93	106	149	1.64159711934	2.24872177586	1.99656774556	2.39332210122	3.12726027217	3.17077157343
ENSMUSG00000000093	520.701306000346	335.211240415474	0.59419	0.0047485	0.026653	Tbx2	chr11	+	85832551	85841948	3626	protein_coding	T-box_2	750	401	582	335	182	466	9.44999308764	6.74601617374	8.91888741134	5.09515477549	3.17339345532	5.86082799199
ENSMUSG00000000171	8302.4789735193	11510.3541255739	-0.45816	0.001563	0.011007	Sdhd	chr9	-	50596338	50603849	1287	protein_coding	succinate_dehydrogenase_complex_subunit_D_integral_membrane_protein	10253	7817	8900	11224	10024	10944	363.974063835	370.503547208	384.261573181	480.960582559	492.428119239	387.791598721
ENSMUSG00000000184	593.370209155562	1377.57400664365	-1.1147	4.2162e-06	7.2878e-05	Ccnd2	chr6	-	127125779	127151048	5701	protein_coding	cyclin_D2	909	533	521	715	1284	1978	7.28468655011	5.70304729595	5.0781108751	6.91664322801	14.2394861081	15.8225364526
ENSMUSG00000000204	15.8055334547468	1.29496700512453	1.3083	0.0026353	0.016796	Slfn4	chr11	+	83175186	83190221	3963	protein_coding	schlafen_4	16	3	35	0	1	3	0.184456488846	0.0461772416914	0.490749051308	0.0	0.0159535104511	0.0345221663569
ENSMUSG00000000290	153.960018495546	54.4285179283704	1.2189	0.00034471	0.0031645	Itgb2	chr10	+	77530252	77565708	2970	protein_coding	integrin_beta_2	217	62	248	37	32	94	3.33811513404	1.27340351818	4.63992251662	0.687045735955	0.681198781603	1.44335201522
ENSMUSG00000000301	75.7125258361477	141.72747511924	-0.83036	0.00049183	0.0042973	Pemt	chr11	-	59970614	60046489	1003	protein_coding	phosphatidylethanolamine_N-methyltransferase	99	67	82	105	137	157	4.50954047011	4.07478477605	4.54285019818	5.77336134186	8.63574813829	7.13837860012
ENSMUSG00000000317	1078.06942468886	239.55999460074	2.0142	2.1377e-19	4.059e-17	Bcl6b	chr11	-	70224128	70229798	3366	protein_coding	B_cell_CLL/lymphoma_6_member_B	1685	806	1125	208	129	374	22.8709297947	14.6066874145	18.5717961262	3.40792161555	2.42301404853	5.06708686194
ENSMUSG00000000325	160.139123949598	84.1296921970481	0.86938	5.499e-05	0.00066062	Arvcf	chr16	+	18348182	18407076	4800	protein_coding	armadillo_repeat_gene_deleted_in_velo-cardio-facial_syndrome	224	134	171	81	63	96	2.13208644045	1.70292047099	1.97956774909	0.93064522916	0.829811875167	0.912075635149
ENSMUSG00000000326	3043.80090314577	4508.5034710237	-0.53543	0.0083738	0.041259	Comt	chr16	-	18406886	18426852	1978	protein_coding	catechol-O-methyltransferase	3242	3709	2624	3963	3409	5572	74.8832613022	114.382965339	73.7145196971	110.493863406	108.963500696	128.465253768
ENSMUSG00000000339	192.117003193547	350.870317727825	-0.82796	8.8227e-06	0.00013763	Rtca	chr3	-	116488963	116508208	1594	protein_coding	RNA_3'-terminal_phosphate_cyclase	242	184	198	324	317	340	6.93625540315	7.0414210003	6.90227677157	11.2097794228	12.5733579221	9.72728092693
ENSMUSG00000000355	483.863126745896	679.960290935798	-0.47489	0.0018613	0.012683	Mcts1	chrX	+	38600578	38613426	783	protein_coding	malignant_T_cell_amplified_sequence_1	620	424	540	692	542	682	36.1766172162	33.0320022737	38.3219406962	48.7399081276	43.7640855163	39.7213016074
ENSMUSG00000000378	479.855565674646	770.044547061094	-0.66334	2.1896e-06	4.1075e-05	Ccm2	chr11	+	6546887	6596744	1858	protein_coding	cerebral_cavernous_malformation_2	647	395	541	656	645	888	15.9095024639	12.9682743963	16.1795728628	19.4714594053	21.9479690187	21.7955641553
ENSMUSG00000000386	43.0084920441344	9.4507444884739	1.3296	0.0018744	0.012755	Mx1	chr16	-	97447035	97462907	3385	protein_coding	MX_dynamin-like_GTPase_1	56	8	85	4	10	13	0.755835665743	0.144165757812	1.39532620112	0.0651690953184	0.186776253818	0.17514007765
ENSMUSG00000000399	7038.89237567507	9158.7664642752	-0.37041	0.0066652	0.034813	Ndufa9	chr6	-	126821863	126849144	1322	protein_coding	NADH_dehydrogenase_(ubiquinone)_1_alpha_subcomplex_9	8992	6597	7333	9078	7619	9035	310.758395383	304.400831317	308.223484971	378.703306564	364.37355677	311.671836746
ENSMUSG00000000440	4438.83672446448	3014.24503637913	0.53947	0.00081223	0.006512	Pparg	chr6	+	115361221	115490401	1857	protein_coding	peroxisome_proliferator_activated_receptor_gamma	5779	3908	4854	2372	3007	3031	142.180100847	128.372930835	145.245727088	70.4438615391	102.376872421	74.4346055503
ENSMUSG00000000486	110.854443871071	62.2309625271295	0.73633	0.010229	0.047915	Sept1	chr7	-	127214447	127218498	1486	protein_coding	septin_1	141	63	168	63	46	68	4.33509211839	2.58614305874	6.2821162541	2.33809478838	1.95712856541	2.08684869415
ENSMUSG00000000530	447.356393565345	694.212309650246	-0.60289	0.0019108	0.012935	Acvrl1	chr15	+	101128522	101145336	3640	protein_coding	activin_A_receptor_type_II-like_1	641	390	445	680	403	945	8.04553026881	6.53572888653	6.79319566874	10.3026252475	6.99977364087	11.8394433409
ENSMUSG00000000552	221.456847555784	421.259149963437	-0.87538	7.6371e-06	0.00012109	Zfp385a	chr15	-	103313895	103340086	2291	protein_coding	zinc_finger_protein_385A	361	170	213	434	305	460	7.19913205402	4.52641779425	5.16618567613	10.4473228111	8.41695651892	9.15658647247
ENSMUSG00000000560	20.8521981333947	4.65402408610485	1.3162	0.0020546	0.013742	Gabra2	chr5	-	70961057	71095849	2392	protein_coding	gamma-aminobutyric_acid_(GABA)_A_receptor_subunit_alpha_2	37	18	15	3	5	5	0.706705670359	0.45903112581	0.34845410123	0.0691672411118	0.132156692971	0.0953256307639
ENSMUSG00000000563	8245.09709159947	11310.7960870205	-0.44522	0.00089508	0.00706	Atp5f1	chr3	-	105942698	105960099	2527	protein_coding	ATP_synthase_H+_transporting_mitochondrial_F0_complex_subunit_B1	10448	7489	8964	11386	9274	11132	188.897386482	180.779588666	197.111563427	248.488509677	232.028954501	200.894854976
ENSMUSG00000000567	45.133574796378	13.642980545641	1.2676	0.0011881	0.0087923	Sox9	chr11	+	112782224	112787760	4135	protein_coding	SRY_(sex_determining_region_Y)-box_9	46	50	47	8	20	8	0.508253461361	0.737607451926	0.631593774715	0.1066976482	0.305798122938	0.0882298075114
ENSMUSG00000000594	1162.01278679817	2478.02718389528	-1.0492	1.2668e-09	5.5403e-08	Gm2a	chr11	+	55098115	55113029	4127	protein_coding	GM2_ganglioside_activator_protein	1439	1158	1161	1791	2344	2875	15.9303145893	17.1161031756	15.6319532505	23.9332397193	35.909013311	31.769050776
ENSMUSG00000000682	102.907426817262	28.8701774041314	1.4348	6.1264e-05	0.00072538	Cd52	chr4	-	134082448	134095082	514	protein_coding	CD52_antigen	132	53	162	31	9	47	11.7329937523	6.28989732011	17.5132760108	3.32612792667	1.1070308507	4.16999560817
ENSMUSG00000000686	153.129244163633	339.582168583576	-0.9941	0.0009192	0.0071919	Abhd15	chr11	+	77515121	77538607	2662	protein_coding	abhydrolase_domain_containing_15	195	164	134	173	451	299	3.34676013648	3.75808502967	2.79712737689	3.58408603155	10.7114637959	5.12228803361
ENSMUSG00000000743	869.980650867907	1471.99967576027	-0.74012	7.7587e-08	2.1572e-06	Chmp1a	chr8	-	123204264	123212763	2140	protein_coding	charged_multivesicular_body_protein_1A	1149	827	860	1303	1242	1623	24.5303803746	23.573417149	22.3305888075	33.5792518822	36.6934169633	34.5864195291
ENSMUSG00000000751	1078.4044889734	687.258723506091	0.6355	3.7301e-06	6.5329e-05	Rpa1	chr11	-	75298166	75348324	5077	protein_coding	replication_protein_A1	1521	856	1200	634	567	744	13.6873722217	10.2848368428	13.1337752238	6.88687924817	7.06083770085	6.68292567019
ENSMUSG00000000782	34.2827377746363	11.4968455890449	1.0824	0.007953	0.03974	Tcf7	chr11	-	52252371	52283014	2471	protein_coding	transcription_factor_7_T_cell_specific	60	11	49	13	7	13	1.10937029335	0.271550586409	1.10189149594	0.290142254096	0.179104141409	0.239922769262
ENSMUSG00000000876	1061.56595310973	1614.13719551019	-0.59169	1.9691e-06	3.7435e-05	Pxmp4	chr2	-	154585758	154603708	2789	protein_coding	peroxisomal_membrane_protein_4	1457	926	1109	1478	1327	1768	23.8676172494	20.2531825708	22.0952300956	29.2257923046	30.0817253727	28.9091022399
ENSMUSG00000000901	174.54995699567	61.7825711889407	1.2362	0.00018514	0.0018674	Mmp11	chr10	-	75923222	75932502	2288	protein_coding	matrix_metallopeptidase_11	235	106	245	77	18	89	4.69256037874	2.82605526446	5.95011775888	1.8559876365	0.497389735365	1.77392332885
ENSMUSG00000000915	328.099320601376	781.935565247053	-1.1909	1.2391e-10	6.4743e-09	Hip1r	chr5	+	123973628	124003211	4388	protein_coding	huntingtin_interacting_protein_1_related	494	258	342	686	756	732	5.14349541728	3.58660783017	4.33086836628	8.62179853747	10.8926991818	7.60755885288
ENSMUSG00000001034	254.729637238026	146.68141412813	0.75148	0.00014394	0.0014971	Mapk7	chr11	-	61488812	61494406	4238	protein_coding	mitogen-activated_protein_kinase_7	346	194	305	126	106	192	3.73003729048	2.79236112251	3.99902743579	1.63964551936	1.58133996301	2.06605146235
ENSMUSG00000001036	913.949513384999	1288.050097865	-0.47958	0.00082698	0.0066235	Epn2	chr11	-	61517249	61579687	4458	protein_coding	epsin_2	1347	714	983	1215	1066	1356	13.8046550437	9.76987377745	12.2526195988	15.0306093539	15.1181090633	13.8714060258
ENSMUSG00000001052	1307.51345936061	858.292485486888	0.58562	0.00017732	0.0017968	Sec24b	chr3	-	129982759	130061553	5128	protein_coding	Sec24_related_gene_family_member_B_(S._cerevisiae)	1653	1130	1498	719	601	1174	14.7272908655	13.4419177048	16.2322713312	7.7325234849	7.40980517013	10.4404913774
ENSMUSG00000001056	488.887549862881	797.915698149772	-0.6827	1.1685e-05	0.00017544	Nhp2	chr11	+	51619735	51623714	1042	protein_coding	NHP2_ribonucleoprotein	730	396	500	776	575	933	32.0076042267	23.1823934401	26.6635383923	41.0709147837	34.8883523057	40.8333285794
ENSMUSG00000001082	286.597240726459	129.429996363237	1.0719	1.1815e-06	2.389e-05	Mfsd10	chr5	-	34633642	34637212	1907	protein_coding	major_facilitator_superfamily_domain_containing_10	392	182	387	122	99	148	9.39146622956	5.82172249708	11.2765375048	3.52817006996	3.28219844249	3.53925521767
ENSMUSG00000001100	2257.74794420591	3394.32937248606	-0.56716	0.00052289	0.0045331	Poldip2	chr11	+	78512193	78522736	2054	protein_coding	polymerase_(DNA-directed)_delta_interacting_protein_2	2759	2223	2321	3061	3203	3186	61.3690341758	66.0191348285	62.7899587712	82.1870257552	98.5909004001	70.7369273024
ENSMUSG00000001105	606.951420747137	827.895801730287	-0.43476	0.0021041	0.014006	Ift20	chr11	+	78536361	78541737	1167	protein_coding	intraflagellar_transport_20	803	532	656	747	723	860	31.4371173647	27.8081169648	31.235501277	35.3012529084	39.1694771777	33.6069000098
ENSMUSG00000001138	638.610485616806	424.837320243886	0.56941	0.00013426	0.0014115	Cnnm3	chr1	+	36511867	36528237	5292	protein_coding	cyclin_M3	758	559	764	382	334	496	6.5440618799	6.44351401688	8.02211751762	3.9809241347	3.99031301596	4.27427735293
ENSMUSG00000001175	3653.28958592979	6070.94194814253	-0.70635	1.8338e-05	0.00025903	Calm1	chr12	+	100199435	100209806	4107	protein_coding	calmodulin_1	4830	3852	3125	5330	4908	7056	53.7304471844	57.2126917284	42.2805682444	71.5719549664	75.5544737013	78.3492291406
ENSMUSG00000001211	6938.17741809518	11226.346318522	-0.66979	3.7352e-05	0.0004732	Agpat3	chr10	-	78269178	78352489	5980	protein_coding	1-acylglycerol-3-phosphate_O-acyltransferase_3	8349	7047	6967	10012	10502	10809	63.7868718036	71.8842743018	64.7381259539	92.3336557349	111.032767167	82.4299794342
ENSMUSG00000001227	955.948498649119	725.858702095759	0.38601	0.0072056	0.037027	Sema6b	chr17	-	56123085	56140343	3847	protein_coding	sema_domain_transmembrane_domain_(TM)_and_cytoplasmic_domain_(semaphorin)_6B	1372	787	1008	623	553	910	16.2940840523	12.4791024819	14.5597474712	8.93112636519	9.08831305963	10.7874815179
ENSMUSG00000001228	187.139340758886	93.0035158748443	0.91257	0.00045699	0.0040428	Uhrf1	chr17	+	56303321	56323486	3586	protein_coding	ubiquitin-like_containing_PHD_and_RING_finger_domains_1	185	211	195	91	88	78	2.35699939138	3.58924393583	3.02161983599	1.39949541804	1.55150335994	0.991939480502
ENSMUSG00000001247	33.2422705529252	11.4670653991931	1.1159	0.0037439	0.022089	Lsr	chr7	-	30957775	30973464	2167	protein_coding	lipolysis_stimulated_lipoprotein_receptor	44	33	31	7	8	19	0.927666326519	0.928936085395	0.794910583431	0.178147405811	0.233405673899	0.399848571016
ENSMUSG00000001270	3914.24488718649	1093.31463938533	1.7571	8.8013e-22	2.1412e-19	Ckb	chr12	-	111669355	111672338	1478	protein_coding	creatine_kinase_brain	4520	3672	4476	764	1114	1187	139.721110248	151.551082814	168.279471926	28.5075108536	47.6530925414	36.6249586915
ENSMUSG00000001280	1282.52175493044	1012.6739041021	0.33261	0.010449	0.048781	Sp1	chr15	+	102406143	102436404	7754	protein_coding	trans-acting_transcription_factor_1	1582	1185	1405	875	838	1167	9.32134773423	9.32230609815	10.0685289764	6.22332712781	6.83279758665	6.86350442493
ENSMUSG00000001323	297.984426575602	459.192677572549	-0.59489	0.00064622	0.0053809	Srr	chr11	-	74906359	74925948	3699	protein_coding	serine_racemase	400	248	334	404	431	447	4.94053166597	4.0897631241	5.01738736933	6.0233404036	7.36670488955	5.5109192878
ENSMUSG00000001334	40.5625448849005	561.117845550391	-2.4315	5.4835e-09	2.1345e-07	Fndc5	chr4	+	129136999	129144593	2763	protein_coding	fibronectin_type_III_domain_containing_5	71	24	44	418	783	274	1.17401998815	0.529860032784	0.884885927042	8.34325986598	17.9168315532	4.5224162872
ENSMUSG00000001348	1355.3956963981	3866.96996928567	-1.4684	3.8949e-23	1.123e-20	Acp5	chr9	-	22126731	22135746	1407	protein_coding	acid_phosphatase_5_tartrate_resistant	1670	1233	1511	3041	3612	4243	54.2276021254	53.4564094003	59.6740980585	119.196278581	162.305776863	137.524410801
ENSMUSG00000001383	650.717856460047	943.324788747695	-0.52409	4.6003e-05	0.00056847	Zmat2	chr18	+	36793923	36799660	2257	protein_coding	zinc_finger_matrin_type_2	868	573	694	857	753	1074	17.570583869	15.4865210834	17.0861182643	20.940624858	21.0932621727	21.7006918952
ENSMUSG00000001420	807.980564110532	417.102785270746	0.86768	0.00064679	0.0053809	Tmem79	chr3	-	88328655	88334504	2406	protein_coding	transmembrane_protein_79	866	913	783	306	498	330	16.444485727	23.1475995089	18.0834644096	7.01400671464	13.0862150602	6.25488278469
ENSMUSG00000001436	531.575596714964	376.111047585378	0.47335	0.0089928	0.043592	Slc19a1	chr10	+	77032241	77061002	2863	protein_coding	solute_carrier_family_19_(folate_transporter)_member_1	620	559	526	370	263	446	9.89391941329	11.9102606278	10.2089221687	7.12722960457	5.80784121003	7.1041867495
ENSMUSG00000001467	346.925438344684	624.49942795699	-0.79352	0.00023173	0.0022649	Cyp51	chr5	-	4081145	4104746	3931	protein_coding	cytochrome_P450_family_51	414	340	367	434	681	617	4.8116643512	5.27602297972	5.18774376532	6.08873481565	10.9527809376	7.15785635827
ENSMUSG00000001517	31.4293134890522	9.83893659640359	1.0811	0.0095951	0.045673	Foxm1	chr6	+	128362967	128375893	4399	protein_coding	forkhead_box_M1	57	15	37	11	2	17	0.591996202573	0.208002283272	0.467372611582	0.137904709262	0.028744606464	0.176236483264
ENSMUSG00000001521	247.13911414079	171.618469146486	0.4997	0.0090842	0.043858	Tulp3	chr6	-	128321140	128355851	3395	protein_coding	tubby-like_protein_3	321	223	264	130	153	205	4.31979642784	4.00678361978	4.32095402018	2.11175702466	2.8492593736	2.75368932556
ENSMUSG00000001630	797.172573557911	538.217924335267	0.53977	0.0050282	0.027931	Stk38l	chr6	+	146724995	146778812	4550	protein_coding	serine/threonine_kinase_38_like	921	759	897	433	556	502	9.24796677388	10.175627128	10.9546004762	5.24827850844	7.725804753	5.03145020709
ENSMUSG00000001657	52.6325762684032	247.252475337754	-1.9207	2.0906e-10	1.0366e-08	Hoxc8	chr15	+	102990607	102994111	2223	protein_coding	homeobox_C8	103	50	24	207	202	297	2.1168778038	1.37202285817	0.599911622235	5.13536428746	5.74502919808	6.09281294735
ENSMUSG00000001741	154.340013389073	84.0790951974384	0.802	0.00064504	0.0053794	Il16	chr7	-	83642848	83745726	5021	protein_coding	interleukin_16	197	121	191	76	54	115	1.79256136556	1.4700291753	2.1137744425	0.834764064011	0.679960793377	1.04450008008
ENSMUSG00000001755	1488.73060938853	2239.76808108123	-0.56716	0.00059804	0.0050305	Coasy	chr11	+	101082565	101086619	2386	protein_coding	Coenzyme_A_synthase	1840	1318	1701	2133	2092	1991	35.2326582184	33.6958003393	39.6140614544	49.3015745875	55.4334073476	38.0541196476
ENSMUSG00000001802	268.867740789848	637.55598517512	-1.2025	6.7615e-13	5.2903e-11	Lrp3	chr7	-	35200027	35215370	4019	protein_coding	low_density_lipoprotein_receptor-related_protein_3	341	271	258	536	516	770	3.87645190449	4.11322143079	3.56711570402	7.35507587595	8.11730807401	8.73722616403
ENSMUSG00000001829	3853.98391515629	2845.51678125716	0.42942	0.00045856	0.0040521	Clpb	chr7	+	101663633	101790168	4627	protein_coding	ClpB_caseinolytic_peptidase_B	4943	3338	4347	2644	2422	2950	48.8077894122	44.0065819934	52.2042231466	31.5139125218	33.0944351338	29.0752444747
ENSMUSG00000001844	370.382565868843	599.100594737005	-0.67084	2.7861e-05	0.00037236	Zdhhc4	chr5	-	143316489	143329256	1364	protein_coding	zinc_finger_DHHC_domain_containing_4	510	307	406	548	415	768	17.0825945428	13.7295028125	16.5396821758	22.1567757393	19.2359686186	25.6772026318
ENSMUSG00000001870	87.3765121838956	134.066608109515	-0.57989	0.0093854	0.044936	Ltbp1	chr17	+	75005568	75392512	6671	protein_coding	latent_transforming_growth_factor_beta_binding_protein_1	109	86	88	118	108	156	0.746506484386	0.786390604046	0.733005491356	0.975509359279	1.0235596293	1.06643531017
ENSMUSG00000001930	273.362912364177	502.733464040332	-0.83263	4.2369e-05	0.00053029	Vwf	chr6	+	125546774	125686679	8834	protein_coding	Von_Willebrand_factor_homolog	360	256	276	488	289	694	1.86184332909	1.76771959319	1.73606980605	3.04651135314	2.06833452504	3.58263805068
ENSMUSG00000002014	1205.53904094665	1780.31749061654	-0.55038	3.7158e-05	0.00047152	Ssr4	chrX	+	73787028	73790830	2568	protein_coding	signal_sequence_receptor_delta	1445	1102	1371	1690	1303	2105	25.7081517561	26.1768497563	29.6659275728	36.2937680231	32.0796580134	37.3816045948
ENSMUSG00000002015	2387.34269663331	4036.58116258895	-0.74168	9.4427e-09	3.4191e-07	Bcap31	chrX	-	73686178	73716175	1219	protein_coding	B_cell_receptor_associated_protein_31	2899	2333	2492	3624	3241	4623	108.653203871	116.745954002	113.595160387	163.955072365	168.095334188	172.950191193
ENSMUSG00000002020	4793.13229702295	3501.46608050954	0.43661	0.0086449	0.042274	Ltbp2	chr12	-	84783212	84876532	6769	protein_coding	latent_transforming_growth_factor_beta_binding_protein_2	5926	4418	5253	3084	3443	3180	39.9977130388	39.8136507697	43.1219491789	25.1263976777	32.1582822104	21.4241432987
ENSMUSG00000002032	182.393339735794	90.3837394596466	0.93498	6.2497e-05	0.00073774	Tmem25	chr9	-	44793776	44799307	2837	protein_coding	transmembrane_protein_25	220	152	225	105	59	93	3.54292021425	3.26824840102	4.40695564051	2.04112845466	1.31484030777	1.49494244041
ENSMUSG00000002043	413.620946246159	605.908000997979	-0.52322	0.0074722	0.03812	Trappc6a	chr7	+	19508670	19516145	955	protein_coding	trafficking_protein_particle_complex_6A	520	353	482	692	356	695	24.8769996043	22.5476943506	28.0452401598	39.9616210093	23.5682295734	33.1880924832
ENSMUSG00000002055	95.0687184930745	7.48723723269189	2.7114	1.245e-12	9.4098e-11	Spag5	chr11	+	78301529	78322457	3887	protein_coding	sperm_associated_antigen_5	130	89	92	9	10	0	1.52801226024	1.39671009221	1.31519086413	0.127693368206	0.162654391349	0.0
ENSMUSG00000002059	1474.32659667288	2175.91435828124	-0.54994	1.0896e-05	0.00016519	Rab34	chr11	+	78188430	78192193	1685	protein_coding	RAB34_member_RAS_oncogene_family	1966	1343	1516	1931	1838	2390	53.3066800584	48.619099713	49.9936439397	63.2008242667	68.9645545427	64.6842957865
ENSMUSG00000002064	338.78800685058	540.354625862404	-0.6521	4.3333e-05	0.00054062	Sdf2	chr11	+	78245746	78255496	1268	protein_coding	stromal_cell_derived_factor_2	426	296	386	546	379	621	15.3492928734	14.2397794457	16.9154496906	23.7472739863	18.8973231599	22.3343442203
ENSMUSG00000002083	154.379487281958	249.726123295346	-0.65575	0.0011592	0.0086355	Bbc3	chr7	+	16309616	16318205	1814	protein_coding	BCL2_binding_component_3	172	125	207	238	194	278	4.33200741562	4.20342725154	6.34086576624	7.23569160162	6.76152690849	6.98889268389
ENSMUSG00000002102	1588.24016580736	2355.09375324066	-0.55544	3.2812e-05	0.00042717	Psmc3	chr2	+	91054009	91066369	1819	protein_coding	proteasome_(prosome_macropain)_26S_subunit_ATPase_3	2104	1493	1586	2309	1754	2649	52.8458714055	50.0677314225	48.4491297521	70.0054106776	60.9645290837	66.4125441866
ENSMUSG00000002108	981.550411898015	2361.69065851763	-1.2283	5.9674e-16	7.255e-14	Nr1h3	chr2	-	91184061	91202834	1985	protein_coding	nuclear_receptor_subfamily_1_group_H_member_3	1281	967	940	1996	2116	2546	29.4840165191	29.7164391825	26.3137557526	55.4549604225	67.3962116965	58.4923064758
ENSMUSG00000002111	106.201544132452	45.2525350010521	1.0791	0.00018401	0.001858	Spi1	chr2	+	91082390	91115756	2034	protein_coding	spleen_focus_forming_virus_(SFFV)_proviral_integration_oncogene	154	62	143	41	31	59	3.45913729276	1.8593945177	3.90661475091	1.11166333502	0.963587325193	1.3228235613
ENSMUSG00000002147	1211.84282693423	920.222697768078	0.38752	0.004787	0.026839	Stat6	chr10	+	127642986	127660957	3775	protein_coding	signal_transducer_and_activator_of_transcription_6	1650	1032	1309	740	785	1096	19.9693999626	16.6760637444	19.2680687519	10.8107329048	13.1471928756	13.2401972996
ENSMUSG00000002265	1114.46403525118	2098.86783393112	-0.86678	7.3408e-06	0.00011723	Peg3	chr7	-	6703892	6730421	8694	protein_coding	paternally_expressed_3	1547	861	1291	2370	1177	2522	8.12959115492	6.0410762977	8.25129478793	15.0338109253	8.55927855727	13.228978329
ENSMUSG00000002266	85.1816038167023	22.3414376677513	1.6005	1.4748e-06	2.8957e-05	Zim1	chr7	-	6675443	6696450	3519	protein_coding	zinc_finger_imprinted_1	135	49	106	29	14	20	1.75271994557	0.849390928514	1.67379434072	0.454484529833	0.251529601263	0.259186028744
ENSMUSG00000002279	818.169564661395	1120.47040608558	-0.44127	0.0012147	0.0089549	Lmf1	chr17	+	25579174	25662826	3863	protein_coding	lipase_maturation_factor_1	1149	690	863	1093	894	1182	13.5891830188	10.895701276	12.4137096791	15.6039959037	14.6316446167	13.9538364062
ENSMUSG00000002289	13582.5888905655	5394.30645376258	1.2843	4.1571e-15	4.6233e-13	Angptl4	chr17	-	33773750	33781575	3053	protein_coding	angiopoietin-like_4	16123	11123	17223	5605	3444	6492	241.277640349	222.241898388	313.471089972	101.248637225	71.3208765293	96.9733872156
ENSMUSG00000002308	215.03905718975	524.960691180973	-1.2217	1.2538e-10	6.5291e-09	Cd320	chr17	+	33843091	33849774	2209	protein_coding	CD320_antigen	338	185	192	424	468	594	6.99067338361	5.1086578591	4.82970950196	10.585478991	13.3946222623	12.2628548501
ENSMUSG00000002325	494.063698876645	312.509909783657	0.62781	0.0014998	0.010634	Irf9	chr14	+	55603571	55610030	3869	protein_coding	interferon_regulatory_factor_9	712	312	639	264	257	370	8.40774034782	4.91911153207	9.17735697908	3.76309836781	4.19966575673	4.36117840534
ENSMUSG00000002332	479.817633419428	700.317653398397	-0.51982	0.0049138	0.027396	Dhrs1	chr14	-	55739020	55745690	2502	protein_coding	dehydrogenase/reductase_(SDR_family)_member_1	530	439	583	647	658	642	9.67802169783	10.7030614806	12.9478227688	14.2612419875	16.6271923828	11.7016898035
ENSMUSG00000002341	5.53308428271746	40.6221210154912	-1.925	2.4965e-06	4.6055e-05	Ncan	chr8	-	70093085	70120873	7195	protein_coding	neurocan	10	7	1	27	35	55	0.0634990501474	0.0593469011703	0.00772297623481	0.206953768819	0.307551308841	0.348604308083
ENSMUSG00000002345	285.116757671057	429.749277059056	-0.57159	0.00036018	0.003293	2310045N01Rik	chr8	+	70139499	70167488	1337	protein_coding	RIKEN_cDNA_2310045N01_gene	361	256	314	423	344	447	12.3359846939	11.679906422	13.0500969327	17.4481479015	16.2669963348	15.2467393011
ENSMUSG00000002379	2239.27902893501	3361.49369358139	-0.56856	0.00017613	0.0017877	Ndufa11	chr17	+	56717762	56724248	2661	protein_coding	NADH_dehydrogenase_(ubiquinone)_1_alpha_subcomplex_11	3002	2062	2261	3467	2211	3985	51.5423054778	47.2688015775	47.2140422681	71.8537338399	52.5320321682	68.2942767018
ENSMUSG00000002395	1297.12566734244	2016.69216154439	-0.62164	2.7546e-06	5.0163e-05	Use1	chr8	+	71366848	71369732	1064	protein_coding	unconventional_SNARE_in_the_ER_1_homolog_(S._cerevisiae)	1758	1033	1499	1918	1462	2400	75.4875395202	59.2228766648	78.2844494363	99.413954304	86.8732518077	102.865673137
ENSMUSG00000002409	555.268923114064	955.053440206273	-0.75599	1.1968e-06	2.4114e-05	Dyrk1b	chr7	+	28179469	28187294	2534	protein_coding	dual-specificity_tyrosine-(Y)-phosphorylation_regulated_kinase_1b	735	496	588	814	892	969	13.2519184835	11.9400424594	12.893956842	17.7156939176	22.2555626008	17.4388573492
ENSMUSG00000002428	378.723515269933	228.053135991745	0.68511	0.00099115	0.0076171	Hltf	chr3	+	20057811	20118490	4955	protein_coding	helicase-like_transcription_factor	485	331	424	259	128	272	4.47194143124	4.07488296807	4.75485956408	2.88268029274	1.63322735125	2.50337611262
ENSMUSG00000002546	1400.93537409042	1764.73071874174	-0.32566	0.010053	0.047244	Golga2	chr2	+	32287384	32307921	4442	protein_coding	golgi_autoantigen_golgin_subfamily_a_2	1808	1247	1528	1575	1525	1878	18.5959298466	17.1245317276	19.1143835674	19.5543046799	21.7055913832	19.2804822468
ENSMUSG00000002550	4196.12525812347	7660.00652353828	-0.84751	2.5944e-10	1.2743e-08	Uck1	chr2	-	32255002	32260159	2005	protein_coding	uridine-cytidine_kinase_1	5322	3691	4711	7344	6635	7492	121.271436082	112.295013959	130.561227331	202.003393382	209.221775722	170.405752083
ENSMUSG00000002580	36.6199888376169	86.9236196819178	-0.97206	0.0064209	0.033894	Mien1	chr11	-	98437708	98438991	747	protein_coding	migration_and_invasion_enhancer_1	83	20	26	102	75	62	5.07639628678	1.6332031131	1.93405242871	7.53043291184	6.3477672608	3.78505283663
ENSMUSG00000002660	1416.56400125596	2302.22542386302	-0.68396	6.4966e-07	1.4409e-05	Clpp	chr17	+	56990264	56996371	1207	protein_coding	caseinolytic_mitochondrial_matrix_peptidase_proteolytic_subunit	1743	1369	1479	2286	1733	2527	65.9763285425	69.1873956583	68.0889129412	104.450212961	90.7761221235	95.4770144996
ENSMUSG00000002668	82.73981597669	31.7932732120455	1.1092	0.0012143	0.0089549	Dennd1c	chr17	-	57066056	57078510	2520	protein_coding	DENN/MADD_domain_containing_1C	82	54	136	27	16	52	1.48665891256	1.30714577731	2.99884393067	0.590885859784	0.401420710587	0.941030417217
ENSMUSG00000002688	284.360629545078	475.074344596705	-0.70355	0.00044762	0.0039848	Prkd1	chr12	-	50341231	50649223	3778	protein_coding	protein_kinase_D1	322	323	259	427	409	504	3.89396411834	5.2152048747	3.8093713151	6.233131586	6.84449937117	6.08372313546
ENSMUSG00000002699	53.9289187972917	14.1912467659741	1.1998	0.0045152	0.025662	Lcp2	chr11	+	34046920	34092295	3647	protein_coding	lymphocyte_cytosolic_protein_2	66	29	86	5	3	38	0.82681091153	0.485057294202	1.31032245813	0.0756091951099	0.052007481698	0.475169648145
ENSMUSG00000002748	2122.23319951416	2798.00339931669	-0.39125	0.001375	0.0098793	Baz1b	chr5	+	135187264	135246129	6492	protein_coding	bromodomain_adjacent_to_zinc_finger_domain_1B	2866	1934	2151	2457	2226	3303	20.1695264666	18.17225255	18.4110007601	20.8721419232	21.6783878664	23.2022937685
ENSMUSG00000002767	1761.36136719599	2683.57069342989	-0.59477	1.6453e-06	3.1822e-05	Mrpl2	chr17	+	46646229	46650139	1031	protein_coding	mitochondrial_ribosomal_protein_L2	2376	1530	1883	2618	2150	2818	105.289678173	90.5239655671	101.48623742	140.039757729	131.843926404	124.647387966
ENSMUSG00000002768	485.011063402112	766.470872306397	-0.64182	4.2822e-06	7.3788e-05	Mea1	chr17	+	46681137	46683105	840	protein_coding	male_enhanced_antigen_1	686	411	505	694	622	861	37.3115127079	29.8464952485	33.4062393747	45.5638651878	46.8156903723	46.7438763014
ENSMUSG00000002769	20.0490628254541	69.8845407203165	-1.4578	1.8912e-05	0.00026648	Gnmt	chr17	-	46725664	46729168	1035	protein_coding	glycine_N-methyltransferase	27	17	22	74	70	46	1.19184956298	1.00193460547	1.1811303461	3.94304509331	4.27600322147	2.02683474478
ENSMUSG00000002797	73.958546382094	117.518520731245	-0.61363	0.0089972	0.043597	Ggct	chr6	-	54982580	54992950	3960	protein_coding	gamma-glutamyl_cyclotransferase	104	56	86	108	87	142	1.19987548597	0.862628189738	1.20675404162	1.50407309763	1.38900689061	1.63528712363
ENSMUSG00000002804	134.963488336199	228.264445954314	-0.71775	0.00044373	0.0039592	Nudt14	chr12	-	112934733	112942118	793	protein_coding	nudix_(nucleoside_diphosphate_linked_moiety_X)-type_motif_14	150	115	174	221	166	266	8.64203655379	8.84617360851	12.1924661257	15.3694901233	13.234734525	15.2971071217
ENSMUSG00000002820	414.019007457975	920.564902822732	-1.0875	7.0642e-08	1.9782e-06	Atg4d	chr9	+	21265299	21274368	2541	protein_coding	autophagy_related_4D_cysteine_peptidase	542	382	428	806	959	765	9.74524245846	9.17042583895	9.3595420685	17.4932599811	23.8613095942	13.7295919104
ENSMUSG00000002846	705.014794414957	1050.07032472717	-0.5569	0.00030947	0.0028905	Timmdc1	chr16	-	38498347	38522663	1573	protein_coding	translocase_of_inner_mitochondrial_membrane_domain_containing_1	914	694	681	943	918	1095	26.5470030865	26.9129654001	24.0565800003	33.0615601647	36.8972749144	31.7457984898
ENSMUSG00000002908	210.719317878001	309.197599899367	-0.52461	0.0062862	0.033363	Kcnn1	chr8	-	70842049	70857008	4045	protein_coding	potassium_intermediate/small_conductance_calcium-activated_channel_subfamily_N_member_1	271	203	211	297	276	290	3.06089753856	3.06131709856	2.89854085439	4.04928455704	4.31390810612	3.26949238805
ENSMUSG00000002948	1292.2914806424	840.656290873519	0.60267	9.6718e-05	0.0010688	Map2k7	chr8	+	4238740	4251423	3525	protein_coding	mitogen-activated_protein_kinase_kinase_7	1737	1039	1493	733	786	831	22.5132774897	17.9798983231	23.5351073237	11.467935117	14.0975537212	10.750848976
ENSMUSG00000002957	1217.17665295377	2197.96598393266	-0.82727	5.0263e-08	1.4574e-06	Ap2a2	chr7	+	141562180	141633011	4639	protein_coding	adaptor-related_protein_complex_2_alpha_2_subunit	1507	1229	1196	1823	1933	2465	14.8418113468	16.1606310587	14.3259128164	21.6721835358	26.3443698613	24.2322315223
ENSMUSG00000002981	1776.65509748425	3270.20587412834	-0.8595	9.909e-11	5.2657e-09	Clptm1	chr7	-	19631581	19665030	4130	protein_coding	cleft_lip_and_palate_associated_transmembrane_protein_1	2407	1602	1816	2743	2899	3596	26.6271120486	23.6615540706	24.4332528429	36.6282466302	44.3791006777	39.7073121549
ENSMUSG00000002984	1174.4912016858	1857.12893164781	-0.64689	4.2658e-07	1.0033e-05	Tomm40	chr7	-	19701313	19715438	2766	protein_coding	translocase_of_outer_mitochondrial_membrane_40_homolog_(yeast)	1476	1052	1306	1812	1478	1964	24.3799162233	23.2003410559	26.2365361881	36.12820557	33.7833406052	32.3809932652
ENSMUSG00000003032	350.171557699698	608.475826752805	-0.73989	0.0013104	0.009494	Klf4	chr4	-	55527143	55532466	3029	protein_coding	Kruppel-like_factor_4_(gut)	513	328	310	659	308	814	7.73777538993	6.60549511323	5.68693045327	11.998487823	6.42882755715	12.2553576595
ENSMUSG00000003039	784.33694113895	1091.9991902178	-0.46272	0.0019066	0.012918	Fam32a	chr8	+	72219730	72223764	1910	protein_coding	family_with_sequence_similarity_32_member_A	1083	703	790	882	983	1222	25.9055678572	22.4518826182	22.9831324961	25.4668711924	32.5387214476	29.1768697946
ENSMUSG00000003068	3304.55956954067	4394.6757758365	-0.40088	0.0035218	0.021038	Stk11	chr10	+	80115803	80130682	3663	protein_coding	serine/threonine_kinase_11	4346	3069	3374	3842	3969	4532	54.2064330771	51.1082222839	51.1827547005	57.8443327438	68.5053538222	56.4226969492
ENSMUSG00000003072	11404.7129948647	17322.9770825177	-0.58794	2.0298e-05	0.00028293	Atp5d	chr10	+	80138632	80145818	1410	protein_coding	ATP_synthase_H+_transporting_mitochondrial_F1_complex_delta_subunit	14823	10384	12056	17807	11785	20051	480.302694632	449.23788303	475.115964325	696.485404598	528.434066807	648.511651077
ENSMUSG00000003199	1369.86727621795	2087.76038333598	-0.59529	2.1154e-06	3.9883e-05	Mpnd	chr17	+	56005711	56016790	1701	protein_coding	MPN_domain_containing	1830	1254	1398	1899	1735	2276	49.1524084911	44.9701180999	45.6686690096	61.568847612	64.4874937842	61.0195222104
ENSMUSG00000003235	753.304723230135	1110.04281280675	-0.5439	0.00015538	0.0016	Eif2b5	chr16	+	20498817	20509955	3186	protein_coding	eukaryotic_translation_initiation_factor_2B_subunit_5_epsilon	993	710	754	1006	960	1161	14.2397217875	13.5938784541	13.1504638302	17.4137611408	19.0504744008	16.6183272506
ENSMUSG00000003345	1740.16312512841	2571.75005392752	-0.5518	6.3306e-06	0.000103	Csnk1g2	chr10	+	80622780	80640771	2436	protein_coding	casein_kinase_1_gamma_2	2434	1476	1833	2324	2151	2803	45.6500562637	36.9606737031	41.811974581	52.6137447562	55.8268932203	52.4743022439
ENSMUSG00000003346	1396.66795110807	2249.95256716224	-0.67475	2.6785e-08	8.3811e-07	Abhd17a	chr10	-	80583654	80590341	1529	protein_coding	abhydrolase_domain_containing_17A	1867	1256	1453	2138	1749	2511	55.7872379378	50.1086796341	52.8048271784	77.1153065404	72.3207060783	74.8928031347
ENSMUSG00000003402	1083.33330267143	1387.18672750474	-0.34808	0.0066399	0.034727	Prkcsh	chr9	+	22003035	22014219	2013	protein_coding	protein_kinase_C_substrate_80K-H	1441	872	1263	1215	1150	1575	32.7053072247	26.4243014561	34.8638281639	33.2868636361	36.1188903155	35.6810513005
ENSMUSG00000003420	4888.5177474809	8013.48299058957	-0.70058	1.2601e-09	5.5268e-08	Fcgrt	chr7	-	45092993	45103822	1738	protein_coding	Fc_receptor_IgG_alpha_chain_transporter	6614	4092	5406	7183	6046	9748	173.865112409	143.620574013	172.839008363	227.927364141	219.937206302	255.780014138
ENSMUSG00000003423	539.032773816009	875.647652470921	-0.68062	9.3115e-07	1.9539e-05	Pih1d1	chr7	+	45154303	45160069	1185	protein_coding	PIH1_domain_containing_1	763	444	577	836	683	969	29.417395191	22.8557472623	27.0565836991	38.9070498054	36.4403623541	37.2911936903
ENSMUSG00000003429	5347.93654020971	7333.66446256128	-0.44448	0.0010869	0.0081753	Rps11	chr7	-	45122388	45124389	602	protein_coding	ribosomal_protein_S11	7387	4457	5812	7024	4989	9135	560.621352715	451.623932516	536.468975121	643.470120794	523.959050177	692.010874343
ENSMUSG00000003438	1782.3214014267	2566.07737453081	-0.51446	8.5331e-05	0.00096179	Timm50	chr7	-	28305516	28312072	1515	protein_coding	translocase_of_inner_mitochondrial_membrane_50	2201	1725	1851	2400	2082	2787	66.3751379834	69.4556007084	67.8905430571	87.3653020407	86.8857242985	83.89289753
ENSMUSG00000003444	196.043281925084	286.49646574015	-0.52563	0.0029441	0.018292	Med29	chr7	-	28386146	28392708	1281	protein_coding	mediator_complex_subunit_29	263	178	201	283	211	323	9.38003904045	8.47620941204	8.71891461039	12.1836574367	10.4139061394	11.4988458296
ENSMUSG00000003464	2720.88212126134	3962.05581662469	-0.52356	0.00098325	0.007565	Pex19	chr1	+	172126755	172136493	2844	protein_coding	peroxisomal_biogenesis_factor_19	3544	2482	2864	3502	3819	3693	56.932748229	53.2357026135	55.9575792276	67.9089356153	84.8985748112	59.2175689277
ENSMUSG00000003477	108.333183926091	203.566077787759	-0.8076	0.0045302	0.025705	Inmt	chr6	-	55170626	55175043	1077	protein_coding	indolethylamine_N-methyltransferase	127	105	118	242	83	274	5.38748463862	5.94708849471	6.08810032787	12.3919609591	4.87239762224	11.6020763246
ENSMUSG00000003500	19202.6981013052	2955.39040636167	2.5726	2.5232e-43	4.3651e-40	Impdh1	chr6	-	29200434	29216364	2600	protein_coding	inosine_5'-phosphate_dehydrogenase_1	22455	14415	26300	3350	1961	3100	394.582425991	338.198832459	562.079695557	71.0578123689	47.6853065847	54.3737397877
ENSMUSG00000003526	670.569219449385	1068.46845427076	-0.63854	0.0010584	0.0079966	Prodh	chr16	-	18060357	18090203	2385	protein_coding	proline_dehydrogenase	836	755	555	934	951	1122	16.0145935689	19.3103156759	12.9306422538	21.5972704473	25.2099780225	21.4538545626
ENSMUSG00000003528	3044.40460130195	13637.7861729746	-2.0074	1.2855e-18	2.3006e-16	Slc25a1	chr16	-	17925211	17928219	1678	protein_coding	solute_carrier_family_25_(mitochondrial_carrier_citrate_transporter)_member_1	2910	4001	2533	12090	10102	17027	79.2317155846	145.447881546	83.8800595268	397.351373171	380.623625084	462.750650765
ENSMUSG00000003531	991.215317705329	2155.0750119864	-1.091	2.2463e-14	2.242e-12	Dgcr6	chr16	+	18052860	18071632	1415	protein_coding	DiGeorge_syndrome_critical_region_gene_6	1334	921	986	2097	1508	2583	43.0722359146	39.7039756245	38.7200555571	81.7301628812	67.3791045736	83.2470447205
ENSMUSG00000003541	78.8047879104311	142.221781285996	-0.75811	0.0070149	0.036232	Ier3	chr17	+	35821684	35822923	1131	protein_coding	immediate_early_response_3	111	86	58	170	84	153	4.48392563262	4.63838348328	2.84958020561	8.28946858995	4.69566401509	6.16921185578
ENSMUSG00000003604	161.754815788066	458.436402228518	-1.4411	1.0653e-16	1.4177e-14	Aven	chr2	+	112492964	112634573	4735	protein_coding	apoptosis_caspase_activation_inhibitor	219	147	164	392	409	491	2.11311026003	1.89377403006	1.92459503644	4.56569038859	5.46114437682	4.72892435964
ENSMUSG00000003617	350.946780078538	791.912692026749	-1.0801	7.9681e-06	0.00012519	Cp	chr3	+	19957054	20009145	4564	protein_coding	ceruloplasmin	399	380	342	441	677	1187	3.9941584281	5.07888952328	4.16385854322	5.32884793793	9.37828370249	11.8605804001
ENSMUSG00000003680	338.210521464214	485.991476084287	-0.50001	0.002794	0.01757	Taf6l	chr19	-	8772522	8786417	2476	protein_coding	TAF6-like_RNA_polymerase_II_p300/CBP-associated_factor_(PCAF)-associated_factor	452	275	389	456	432	472	8.34037968281	6.7750555232	8.73000430117	10.1567456351	11.0309633071	8.69345112662
ENSMUSG00000003778	810.230630362496	519.234552406492	0.62218	2.8912e-05	0.00038377	Brd8	chr18	-	34598615	34624601	4468	protein_coding	bromodomain_containing_8	1044	645	982	475	381	635	10.6754296129	8.80597311928	12.2127599278	5.86301248517	5.39128318948	6.48128948433
ENSMUSG00000003813	700.617476239801	1040.59173034506	-0.54562	0.0026236	0.016735	Rad23a	chr8	-	84834019	84840665	2074	protein_coding	RAD23a_homolog_(S._cerevisiae)	844	724	687	934	987	975	18.5922402095	21.2941652182	18.4061722394	24.8358196803	30.0876822626	21.438614857
ENSMUSG00000003814	3522.23073930224	4770.54596151301	-0.42656	0.001845	0.012591	Calr	chr8	-	84841850	84846934	2184	protein_coding	calreticulin	4772	3158	3623	4014	4361	5041	99.826496211	88.2044095029	92.1788311155	101.359651332	126.244883572	105.260377216
ENSMUSG00000003948	3402.36087327144	7155.54390581103	-1.011	8.4909e-07	1.8011e-05	Mmd	chr11	+	90187684	90278589	2677	protein_coding	monocyte_to_macrophage_differentiation-associated	3684	4071	2978	5381	6430	8524	62.8737374989	92.7648691717	61.8147075533	110.854925566	151.859839047	145.209800411
ENSMUSG00000003955	1025.53503271971	2170.30658385769	-1.0554	7.1007e-15	7.5725e-13	Fam162a	chr16	-	36043844	36071515	635	protein_coding	family_with_sequence_similarity_162_member_A	1414	937	1012	2129	1635	2413	101.735778182	90.0112247071	88.5568752403	184.902298548	162.788741315	173.294370678
ENSMUSG00000003992	309.750625762541	195.540238780481	0.63506	0.000227	0.0022271	Ssbp2	chr13	+	91460283	91703429	3957	protein_coding	single-stranded_DNA_binding_protein_2	396	282	333	190	145	223	4.57222046149	4.34724246382	4.67620648601	2.64806063015	2.31676661057	2.57003874954
ENSMUSG00000004044	8658.5918342692	12657.5653417216	-0.52942	0.0008558	0.0068158	Ptrf	chr11	-	100956733	100970887	3491	protein_coding	polymerase_I_and_transcript_release_factor	12660	7438	8541	10715	8670	17450	165.684500979	129.968207851	135.948484232	169.271054762	157.018050938	227.953592572
ENSMUSG00000004071	3286.52449591098	2324.11224886	0.48812	0.00031317	0.0029146	Cdip1	chr16	-	4750348	4790292	3953	protein_coding	cell_death_inducing_Trp53_target_1	3982	2710	4076	2130	1966	2464	46.0227397232	41.8189651665	57.2958092342	29.7161924931	31.4439453402	28.4259342905
ENSMUSG00000004096	800.330260736337	1228.10774542176	-0.60381	6.674e-06	0.00010802	Cwc15	chr9	+	14500617	14510577	1111	protein_coding	CWC15_homolog_(S._cerevisiae)	1046	743	823	1190	944	1357	43.0145766371	40.7948706137	41.1624553824	59.0708576298	53.7202801531	55.7014688073
ENSMUSG00000004233	134.644580339001	210.449628499686	-0.6021	0.0055335	0.030125	Wars2	chr3	+	99141068	99239186	4410	protein_coding	tryptophanyl_tRNA_synthetase_2_(mitochondrial)	162	133	140	196	197	192	1.67831877237	1.83968664954	1.76402584157	2.45108208503	2.82428142806	1.98547077039
ENSMUSG00000004264	2758.55488873632	4103.3349861927	-0.55677	9.721e-05	0.0010734	Phb2	chr6	+	124712336	124716950	2373	protein_coding	prohibitin_2	3806	2290	3013	3818	3696	3956	73.2772348957	58.86654533	70.5532282388	88.7316504486	98.4724079423	76.0255207048
ENSMUSG00000004266	99.3322127316818	35.7703080877606	1.2373	7.8978e-05	0.0009037	Ptpn6	chr6	-	124720707	124738714	2308	protein_coding	protein_tyrosine_phosphatase_non-receptor_type_6	120	76	131	35	15	57	2.37543673732	2.00866999863	3.15392228563	0.836320252149	0.410899665842	1.12626324098
ENSMUSG00000004268	557.60436925035	838.39301669701	-0.56789	0.00031838	0.002956	Emg1	chr6	-	124704381	124712178	1074	protein_coding	EMG1_nucleolar_protein_homolog_(S._cerevisiae)	746	461	631	897	618	858	31.7345667314	26.1834849371	32.6467966853	46.0604880643	36.3801535056	36.4320714599
ENSMUSG00000004270	608.888543776201	1135.95502830735	-0.86224	1.9044e-06	3.6337e-05	Lpcat3	chr6	+	124663027	124704418	2373	protein_coding	lysophosphatidylcholine_acyltransferase_3	636	666	632	962	983	1272	12.2449609547	17.1201393842	14.7990840514	22.3572152256	26.1900370691	24.4450107018
ENSMUSG00000004285	978.967393168841	1465.00033261691	-0.568	3.3088e-05	0.00043004	Atp6v1f	chr6	+	29467718	29470512	806	protein_coding	ATPase_H+_transporting_lysosomal_V1_subunit_F	1250	895	1049	1472	1059	1649	70.8554072287	67.7358833319	72.3195879602	100.719402799	83.0694340827	93.3010373673
ENSMUSG00000004360	11.588967305716	37.2203738028619	-1.2522	0.0012222	0.0090056	9330159F19Rik	chr10	+	29211643	29230779	5644	protein_coding	RIKEN_cDNA_9330159F19_gene	11	15	10	47	24	34	0.0890438044634	0.162119426668	0.0984528951267	0.459252180177	0.268846613398	0.274721576852
ENSMUSG00000004446	117.531110678038	40.0647946562803	1.37	8.2242e-07	1.7589e-05	Bid	chr6	-	120891930	120916853	2415	protein_coding	BH3_interacting_domain_death_agonist	159	85	147	28	30	59	3.00800127801	2.14700272601	3.38232780927	0.639412717834	0.785388346802	1.11412965784
ENSMUSG00000004460	535.424039467356	890.771528561372	-0.71457	2.0154e-07	5.1191e-06	Dnajb11	chr16	+	22857845	22879634	2534	protein_coding	DnaJ_(Hsp40)_homolog_subfamily_B_member_11	762	440	571	791	716	1030	13.7387236522	10.5919731494	12.5211723755	17.2151276276	17.8643305181	18.5366595147
ENSMUSG00000004642	457.072156205974	308.920490380413	0.54625	0.00076466	0.0061784	Slbp	chr5	-	33634952	33652574	1906	protein_coding	stem-loop_binding_protein	630	347	541	276	240	367	15.1013467713	11.105481263	15.7721124759	7.98594950054	7.96101933904	8.78100099947
ENSMUSG00000004748	719.775265324441	1157.19150519153	-0.66233	2.9719e-05	0.00039281	Mtfp1	chr11	-	4091480	4095445	1411	protein_coding	mitochondrial_fission_process_1	917	706	712	1147	970	1131	29.6920613429	30.5216840607	28.0393845321	44.8308298437	43.4635358327	36.5541298141
ENSMUSG00000004788	281.87602655587	397.576163940029	-0.47527	0.0065483	0.034387	Eif2b2	chr12	+	85219481	85226628	1605	protein_coding	eukaryotic_translation_initiation_factor_2B_subunit_2_beta	403	260	263	394	310	422	11.471706749	9.88164201328	9.10534086261	13.5382197407	12.2114431118	11.9905270415
ENSMUSG00000004791	49.76906418042	6.45292716004454	2.1544	1.447e-08	4.9298e-07	Pgf	chr12	-	85166639	85177296	1582	protein_coding	placental_growth_factor	79	34	55	7	3	9	2.28149036656	1.31100166456	1.93184245924	0.244023658908	0.119893353826	0.259439972071
ENSMUSG00000004849	787.074382538842	1317.39390985546	-0.7255	6.6297e-08	1.87e-06	Ap1s1	chr5	-	137034993	137046135	1353	protein_coding	adaptor_protein_complex_AP-1_sigma_1	1046	729	797	1187	1109	1430	35.3209125231	32.8670357309	32.7322622066	48.3830560132	51.8219896279	48.1991189306
ENSMUSG00000004895	598.314765234039	812.636262407445	-0.42933	0.0038058	0.022369	Prcc	chr3	-	87858900	87885608	2102	protein_coding	papillary_renal_cell_carcinoma_(translocation-associated)	827	548	587	800	601	916	17.9750797158	15.9029850991	15.5174689931	20.9892852191	18.0768225083	19.873008606
ENSMUSG00000004933	38.381658371896	13.2536006231072	1.0604	0.007784	0.039254	Matk	chr10	+	81252935	81263365	2983	protein_coding	megakaryocyte-associated_tyrosine_kinase	48	39	37	12	3	26	0.735167011697	0.797521057559	0.689229674271	0.221854563513	0.0635840716569	0.397485191315
ENSMUSG00000004937	3604.9483419131	5276.08891266969	-0.53791	2.4192e-05	0.00032879	Sgta	chr10	-	81044075	81060178	1969	protein_coding	small_glutamine-rich_tetratricopeptide_repeat_(TPR)-containing_alpha	4522	3106	4172	5230	3782	6074	104.925940112	96.2246943972	117.737302208	146.486076362	121.438429442	140.679212999
ENSMUSG00000004945	2299.29758603667	3414.79795065063	-0.55556	0.00011113	0.00121	Tmem242	chr17	-	5410870	5440259	948	protein_coding	transmembrane_protein_242	2719	2296	2399	3398	2618	3671	131.038495289	147.738726673	140.616863722	197.676667522	174.598954325	176.594391173
ENSMUSG00000004952	430.48936206482	199.891937770906	1.023	1.0426e-05	0.00015869	Rasa4	chr5	+	136083916	136111860	3967	protein_coding	RAS_p21_protein_activator_4	673	248	543	182	131	268	7.75087781927	3.81346957298	7.60594404012	2.53016918029	2.08780257403	3.08087055987
ENSMUSG00000005034	1364.9275871093	854.145840400462	0.65649	1.527e-05	0.00022158	Prkacb	chr3	-	146729579	146812960	4342	protein_coding	protein_kinase_cAMP_dependent_catalytic_beta	1724	1267	1454	710	800	886	18.1403419589	17.7999015798	18.6075881091	9.01797243398	11.6487815601	9.30560816147
ENSMUSG00000005069	1596.23067381266	2218.36484853001	-0.46389	0.00040131	0.0036156	Pex5	chr6	-	124396816	124415067	3148	protein_coding	peroxisomal_biogenesis_factor_5	1985	1442	1777	2001	1936	2307	28.8087101853	27.9422479376	31.3666545409	35.0552233714	38.8822119035	33.4205605192
ENSMUSG00000005087	138.821971646912	50.3475303063369	1.2514	3.0196e-05	0.00039809	Cd44	chr2	-	102811141	102901665	5614	protein_coding	CD44_antigen	201	115	144	44	21	87	1.6357678808	1.24955747623	1.42529768745	0.432235707905	0.236497862534	0.706720522426
ENSMUSG00000005150	256.901354336132	392.444607176439	-0.58921	0.00095642	0.007416	Wdr83	chr8	-	85075035	85081306	2707	protein_coding	WD_repeat_domain_containing_83	291	265	268	366	316	431	4.91137121355	5.97156856767	5.50125827652	7.45646877363	7.38038742739	7.26089026134
ENSMUSG00000005251	50.668096477742	16.7244827746796	1.0745	0.0087867	0.042793	Ripk4	chr16	-	97741933	97763737	3743	protein_coding	receptor-interacting_serine-threonine_kinase_4	31	90	27	13	16	18	0.378390212133	1.46674118747	0.400829275516	0.191541947601	0.270259201357	0.219307526485
ENSMUSG00000005299	2569.68009844302	6615.18348808006	-1.2833	6.9641e-10	3.2176e-08	Letm1	chr5	-	33739673	33782817	5272	protein_coding	leucine_zipper-EF-hand_containing_transmembrane_protein_1	3026	2904	2262	5688	6730	5859	26.2235539595	33.600985535	23.8414516862	59.501040448	80.7086338591	50.6814410692
ENSMUSG00000005354	4292.40145992504	5972.15665260141	-0.46658	0.00020051	0.0020013	Txn2	chr15	-	77915047	77929006	2049	protein_coding	thioredoxin_2	5650	3990	4374	5663	4935	6261	125.980844892	118.785038426	118.61846973	152.421059819	152.273921456	139.348598137
ENSMUSG00000005360	1394.17540536571	2227.93440011197	-0.64982	0.00013156	0.0013925	Slc1a3	chr15	-	8634124	8710764	4435	protein_coding	solute_carrier_family_1_(glial_high_affinity_glutamate_transporter)_member_3	1782	1245	1530	1592	2198	2478	18.3574393794	17.1240517839	19.1696111465	19.7965637623	31.3338959853	25.480534655
ENSMUSG00000005371	1411.08891302733	926.765048329606	0.59228	1.1611e-05	0.0001745	Fbxo11	chr17	-	87990859	88065291	4019	protein_coding	F-box_protein_11	1733	1278	1585	895	759	961	19.7005605586	19.3974058618	21.9142573289	12.2813300541	11.939993853	10.9045121346
ENSMUSG00000005373	7034.75825483089	5058.55554324026	0.46579	0.00025318	0.0024334	Mlxipl	chr5	+	135106891	135138382	3638	protein_coding	MLX_interacting_protein-like	9103	6274	7637	4980	4171	5086	114.319383889	105.19924546	116.647542218	75.4930587212	72.486616536	63.7550395872
ENSMUSG00000005374	324.60944924376	531.607398405843	-0.68213	0.00012043	0.0012995	Tbl2	chr5	+	135149657	135163873	5601	protein_coding	transducin_(beta)-like_2	462	318	281	476	439	593	3.76855128735	3.46331786024	2.78776553056	4.68685754877	4.95540644203	4.82825255886
ENSMUSG00000005514	4189.74264816577	8138.60762063483	-0.93563	2.7983e-12	1.9715e-10	Por	chr5	+	135670033	135735326	2636	protein_coding	P450_(cytochrome)_oxidoreductase	5282	4083	4225	7169	6122	10085	91.5484547349	94.4854159363	89.0628942299	149.986975729	146.834548733	174.474256079
ENSMUSG00000005575	2627.10001049227	4480.44846655628	-0.75478	1.3428e-09	5.8239e-08	Ube2m	chr7	-	13035120	13038275	1472	protein_coding	ubiquitin-conjugating_enzyme_E2M	3454	2473	2641	4242	3452	5064	107.204385171	102.481886553	99.6956221461	158.929028265	148.266593845	156.886923111
ENSMUSG00000005580	1070.66879476192	466.527191724472	1.1439	1.1693e-09	5.1871e-08	Adcy9	chr16	-	4287529	4420498	4974	protein_coding	adenylate_cyclase_9	1310	905	1289	379	483	429	12.0327125495	11.0987381038	14.400004676	4.20217178932	6.13933996907	3.93325741334
ENSMUSG00000005609	814.029617052244	531.424895135223	0.59875	5.2913e-05	0.00063964	Ctr9	chr7	+	111028951	111056377	4300	protein_coding	Ctr9_Paf1/RNA_polymerase_II_complex_component_homolog_(S._cerevisiae)	1071	711	888	436	482	581	11.3793915833	10.0863016026	11.4751932187	5.5918872684	7.08694261494	6.16181330258
ENSMUSG00000005625	1740.37486718569	3137.78379387579	-0.82591	3.4017e-08	1.0311e-06	Psmd4	chr3	-	95032694	95042614	2120	protein_coding	proteasome_(prosome_macropain)_26S_subunit_non-ATPase_4	2061	1632	1948	3100	2098	3842	44.4160729828	46.9585954715	51.0585630615	80.6429129391	62.567666275	82.6460988265
ENSMUSG00000005672	708.27024528407	249.440730662817	1.4559	9.3741e-20	1.8955e-17	Kit	chr5	+	75574916	75656722	5241	protein_coding	kit_oncogene	1044	568	743	242	194	272	9.10090049812	6.61096687728	7.87753154151	2.54648768422	2.34028044495	2.36676753254
ENSMUSG00000005686	1172.92142061844	907.309526960041	0.36297	0.0056124	0.030448	Ampd3	chr7	+	110768206	110812405	4094	protein_coding	adenosine_monophosphate_deaminase_3	1619	945	1317	785	751	1044	18.0674573265	14.0803929602	17.8753038716	10.5745572366	11.5977149976	11.6292985234
ENSMUSG00000005718	185.213479641841	102.927777391726	0.75332	0.0060885	0.03251	Tfap4	chr16	-	4544661	4559720	2113	protein_coding	transcription_factor_AP4	194	134	279	126	58	111	4.19469376087	3.86844214896	7.33702844706	3.28860279747	1.73543691018	2.39565535971
ENSMUSG00000005774	211.849413483361	98.6614586645992	1.0456	2.5327e-07	6.2794e-06	Rfx5	chr3	+	94954075	94961561	4450	protein_coding	regulatory_factor_X_5_(influences_HLA_class_II_expression)	297	177	226	88	86	104	3.0492600617	2.42629755518	2.82204493621	1.0905938266	1.22185247751	1.06579624781
ENSMUSG00000005779	1822.66467401444	2602.09563295413	-0.50257	8.3512e-05	0.0009436	Psmb4	chr3	-	94884093	94886961	1183	protein_coding	proteasome_(prosome_macropain)_subunit_beta_type_4	2331	1520	2136	2569	1925	2923	90.0234300088	78.3771827024	100.330274492	119.762191226	102.878902529	112.679504714
ENSMUSG00000005813	362.818339413471	532.40748948103	-0.53504	0.00092076	0.0071969	Metap1	chr3	-	138458960	138489382	2549	protein_coding	methionyl_aminopeptidase_1	445	353	377	474	465	561	7.97605615087	8.44764539224	8.21839501043	10.2553120584	11.5335619034	10.0367679741
ENSMUSG00000005823	831.88002079012	1208.99183247096	-0.5254	0.00017161	0.0017487	Gpr108	chr17	-	57234914	57247641	2095	protein_coding	G_protein-coupled_receptor_108	1063	743	913	978	1066	1383	23.1818058595	21.633938545	24.2159910218	25.7451366497	32.1701814817	30.1050263344
ENSMUSG00000005881	1050.39744006059	1444.13699033091	-0.45028	0.00030209	0.0028283	Ergic3	chr2	+	156008045	156018279	1377	protein_coding	ERGIC_and_golgi_3	1374	899	1176	1350	1077	1705	45.588029399	39.8250708138	47.4557540125	54.0679871698	49.4495218483	56.4665562066
ENSMUSG00000005886	745.71338598442	539.883929796192	0.45315	0.0013367	0.0096623	Ncoa2	chr1	-	13139105	13374083	8171	protein_coding	nuclear_receptor_coactivator_2	908	648	879	470	441	626	5.07701755668	4.83760718465	5.97763180937	3.172217972	3.41227254995	3.49381561378
ENSMUSG00000006010	568.019349757624	814.474116495754	-0.5043	0.0012712	0.0092749	BC003331	chr1	-	150361305	150393080	3273	protein_coding	cDNA_sequence_BC003331	649	541	645	672	712	924	9.05934332756	10.0828211807	10.950380396	11.3230556449	13.7535345204	12.8743948499
ENSMUSG00000006019	333.638599705492	512.769875447844	-0.59954	0.00014856	0.001541	Dhx34	chr7	-	16197147	16222037	4310	protein_coding	DEAH_(Asp-Glu-Ala-His)_box_polypeptide_34	429	283	383	521	372	568	4.54755593115	4.00534537486	4.93783985281	6.6665451837	5.45690010054	6.00996474205
ENSMUSG00000006021	333.057133023259	461.552159374028	-0.45229	0.0099396	0.046798	Kptn	chr7	+	16119895	16127516	1630	protein_coding	kaptin	413	329	336	474	369	456	11.576052146	12.3122974443	11.4542635013	16.0372947465	14.3126184954	12.75786778
ENSMUSG00000006024	1760.00721055079	2595.77891817283	-0.55118	1.0798e-06	2.1948e-05	Napa	chr7	+	16098458	16117975	2517	protein_coding	N-ethylmaleimide_sensitive_fusion_protein_attachment_protein_alpha	2284	1525	1962	2341	2093	2947	41.4582447641	36.9587635353	43.3142984055	51.2930556709	52.5734341253	53.3946542865
ENSMUSG00000006050	892.708633326348	1368.18205888953	-0.60276	6.8665e-06	0.00011071	Sra1	chr18	-	36666681	36679366	2360	protein_coding	steroid_receptor_RNA_activator_1	1130	805	979	1266	988	1678	21.8758263714	20.8072498732	23.0508097099	29.5843530475	26.4682528706	32.425061775
ENSMUSG00000006058	593.262073141244	1113.17163495069	-0.88519	1.9239e-10	9.6011e-09	Snf8	chr11	+	96034885	96047430	1764	protein_coding	SNF8_ESCRT-II_complex_subunit_homolog_(S._cerevisiae)	813	515	624	1051	801	1343	21.0566845977	17.8089967014	19.6562879489	32.8582560123	28.708749034	34.7198859979
ENSMUSG00000006095	503.873917193577	729.304924506932	-0.51917	0.00032534	0.0030116	Tbcb	chr7	-	30224131	30232272	1416	protein_coding	tubulin_folding_cofactor_B	687	457	508	706	552	819	22.1662134472	19.6871908738	19.9349869469	27.4967788988	24.646551256	26.3767636012
ENSMUSG00000006154	263.393104489701	165.235671222421	0.6172	0.0066724	0.034839	Eps8l1	chr7	+	4460674	4479404	3154	protein_coding	EPS8-like_1	333	288	225	143	111	227	4.82370312983	5.57008219626	3.96402446168	2.5004301232	2.22505947142	3.28219989186
ENSMUSG00000006205	789.68629966728	1158.62214857599	-0.52601	0.0061941	0.03296	Htra1	chr7	+	130936111	130985660	2041	protein_coding	HtrA_serine_peptidase_1	1174	675	767	853	820	1720	26.2798643636	20.1739794146	20.8817963475	23.0486981465	25.4010214465	38.4314084384
ENSMUSG00000006218	24.16372049511	103.722851648523	-1.7732	1.3059e-08	4.5306e-07	Fam131c	chr4	+	141368220	141384175	1433	protein_coding	family_with_sequence_similarity_131_member_C	34	16	31	81	114	90	1.08400367324	0.681090146817	1.20207343635	3.11730432656	5.02966424187	2.86415935671
ENSMUSG00000006276	856.821512869341	571.797200506764	0.55465	0.0026545	0.016897	Eps15l1	chr8	-	72341001	72421474	3141	protein_coding	epidermal_growth_factor_receptor_pathway_substrate_15-like_1	1029	739	1029	610	338	707	14.9673689946	14.3518308522	18.2038368723	10.7103157011	6.80344843302	10.2648435856
ENSMUSG00000006289	557.913488496915	817.198660181293	-0.53239	0.0005874	0.0049568	Osgep	chr14	-	50906478	50924893	3388	protein_coding	O-sialoglycoprotein_endopeptidase	722	421	703	752	610	979	9.73625238239	7.58000512736	11.5299498963	12.2409412275	11.383262919	13.1777161572
ENSMUSG00000006299	1179.61359923037	1867.07804642266	-0.64739	3.3051e-07	7.9292e-06	Aamp	chr1	-	74279840	74284738	2762	protein_coding	angio-associated_migratory_protein	1654	981	1264	1755	1528	1998	27.359607214	21.6658702698	25.4295629645	35.0423982015	34.9767951521	32.9892671801
ENSMUSG00000006301	1304.51736678721	1737.71237466219	-0.40087	0.0095932	0.045673	Tmbim1	chr1	-	74288247	74305622	11011	protein_coding	transmembrane_BAX_inhibitor_motif_containing_1	1697	1024	1586	1550	1192	2294	7.04130419472	5.67288525519	8.0037205539	7.76328105671	6.84431243354	9.50096043516
ENSMUSG00000006310	22.7974153987071	51.9493179328932	-0.98434	0.002492	0.016086	Zbtb32	chr7	-	30589681	30598909	1775	protein_coding	zinc_finger_and_BTB_domain_containing_32	31	16	29	41	47	59	0.797923698035	0.549860383318	0.907852172549	1.27387223856	1.67409397753	1.51584401335
ENSMUSG00000006315	893.129219227438	2214.85238400219	-1.2827	7.8385e-24	2.5967e-21	Tmem147	chr7	-	30727701	30729534	868	protein_coding	transmembrane_protein_147	1135	791	994	2184	1666	2452	59.7412304948	55.5888338629	63.6329644302	138.762872878	121.348833358	128.825429573
ENSMUSG00000006333	6111.46649077858	7975.28527582104	-0.37393	0.0082869	0.040948	Rps9	chr7	+	3703993	3706901	1347	protein_coding	ribosomal_protein_S9	8371	5194	6573	7817	5272	9930	283.927705902	235.215076324	271.151201547	320.046358441	247.450388143	336.188235228
ENSMUSG00000006344	95.6132817198986	181.122410407788	-0.83596	0.0013749	0.0098793	Ggt5	chr10	+	75589340	75617200	4410	protein_coding	gamma-glutamyltransferase_5	133	79	104	139	105	295	1.37787899213	1.09274620537	1.3104191966	1.73826739704	1.5053276647	3.05059311076
ENSMUSG00000006356	2568.51481832336	1038.65566810368	1.2225	1.2337e-08	4.3068e-07	Crip2	chr12	+	113140236	113145504	1437	protein_coding	cysteine_rich_protein_2	3937	1860	2822	1116	529	1396	125.171850821	78.9563350523	109.122859523	42.8299729681	23.274439843	44.3026300163
ENSMUSG00000006362	376.090689739458	548.296224132747	-0.51987	0.0058654	0.031524	Cbfa2t3	chr8	-	122628739	122699109	4047	protein_coding	core-binding_factor_runt_domain_alpha_subunit_2_translocated_to_3_(human)	538	360	334	518	359	712	6.07361275528	5.42625378274	4.58594412631	7.05889836941	5.60843353803	8.02320054641
ENSMUSG00000006373	1533.00819900588	2324.33276437308	-0.57661	0.00088448	0.0070048	Pgrmc1	chrX	+	36598206	36606079	1857	protein_coding	progesterone_receptor_membrane_component_1	1779	1559	1592	1734	2218	2601	43.7685411673	51.2112075669	47.6372471207	51.4964822549	75.5144339973	63.8747637863
ENSMUSG00000006378	211.204609751291	410.188238882954	-0.91943	3.1313e-07	7.547e-06	Gcat	chr15	+	79030874	79043558	2365	protein_coding	glycine_C-acetyltransferase_(2-amino-3-ketobutyrate-coenzyme_A_ligase)	252	216	212	392	337	429	4.86818891265	5.57125980349	4.98104210148	9.14103339956	9.0090519096	8.27231390019
ENSMUSG00000006526	868.155644283791	1377.6981754455	-0.64528	2.07e-05	0.00028802	Tmem110	chr14	+	30825590	30876986	3518	protein_coding	transmembrane_protein_110	1155	801	882	1200	1271	1388	14.9997553727	13.8888883331	13.9311910052	18.8116021307	22.8417855023	17.9926233881
ENSMUSG00000006575	58.248600248861	230.847181034531	-1.8461	6.0287e-16	7.255e-14	Rundc3a	chr11	+	102393403	102402555	2046	protein_coding	RUN_domain_containing_3A	63	54	71	190	214	245	1.40680190352	1.60997427117	1.9282716494	5.12139585215	6.61284704318	5.46086340693
ENSMUSG00000006599	416.791988698962	618.440099713434	-0.54921	0.00053607	0.0046241	Gtf2h1	chr7	+	46796103	46823800	2736	protein_coding	general_transcription_factor_II_H_polypeptide_1	550	380	433	524	566	648	9.1842695978	8.47224114921	8.79401698323	10.5622287217	13.0791846657	10.8008956794
ENSMUSG00000006641	754.025322131121	1116.38470880339	-0.55321	8.5369e-05	0.00096179	Slc5a6	chr5	-	31036036	31048924	3436	protein_coding	solute_carrier_family_5_(sodium-dependent_vitamin_transporter)_member_6	945	727	775	974	865	1359	12.5654104829	12.906606249	12.5332598537	15.6331385022	15.9163428576	18.0371185705
ENSMUSG00000006642	7.27531326829366	28.0510685129361	-1.3266	0.0012447	0.0091249	Tcf23	chr5	+	30968677	30977018	4101	protein_coding	transcription_factor_23	7	8	8	25	13	46	0.077984141933	0.11899563282	0.108396613527	0.336194506908	0.200416704445	0.511527422785
ENSMUSG00000006675	66.1629995029448	35.4478741202523	0.7759	0.010548	0.049113	P4htm	chr9	-	108578826	108597600	1810	protein_coding	prolyl_4-hydroxylase_transmembrane_(endoplasmic_reticulum)	89	59	69	22	34	45	2.24651570481	1.98840223215	2.11829290975	0.670323553641	1.1876286769	1.13379567905
ENSMUSG00000006958	16.4660901833659	47.9536829027478	-1.2166	0.00088648	0.0070171	Chrd	chr16	+	20733127	20742384	4406	protein_coding	chordin	17	19	16	37	27	79	0.176279762115	0.263050973493	0.201785979154	0.463124338581	0.387435672214	0.817680154071
ENSMUSG00000006998	2304.11476567293	3380.48469030087	-0.53936	0.00010913	0.0011898	Psmd2	chr16	+	20651652	20663414	3001	protein_coding	proteasome_(prosome_macropain)_26S_subunit_non-ATPase_2	2678	2286	2462	2964	2855	3759	40.7701777088	46.4666149694	45.586636485	54.4693982841	60.147897459	57.1224977095
ENSMUSG00000007039	260.700314485624	141.45821025315	0.80067	0.0012795	0.009318	Ddah2	chr17	+	35059035	35062095	1342	protein_coding	dimethylarginine_dimethylaminohydrolase_2	423	191	264	132	75	211	14.4007754574	8.68183757704	10.9311765265	5.42452592588	3.53336970478	7.17019221373
ENSMUSG00000007041	490.787496396644	288.025006019902	0.72305	0.00038745	0.0035074	Clic1	chr17	+	35049966	35058749	1466	protein_coding	chloride_intracellular_channel_1	737	357	550	270	173	399	22.9684424081	14.8547398703	20.8470311768	10.1571102773	7.46092142683	12.4119433296
ENSMUSG00000007097	35922.5935794089	58507.4790523577	-0.68925	3.4038e-08	1.0311e-06	Atp1a2	chr1	-	172271709	172298064	6227	protein_coding	ATPase_Na+/K+_transporting_alpha_2_polypeptide	44391	30856	42255	50395	51469	63248	325.697248771	302.267577466	377.06371061	446.322681498	522.573278004	463.200255114
ENSMUSG00000007415	1326.30783131285	2368.05870295285	-0.80735	4.6414e-07	1.0754e-05	Gatad1	chr5	-	3632932	3647934	2545	protein_coding	GATA_zinc_finger_domain_containing_1	1720	1255	1345	2124	2234	2238	30.8772552139	30.0806172983	29.3663516082	46.0264097617	55.4977933689	40.1026575926
ENSMUSG00000007480	1.83328945982072	30.1371632131538	-1.8887	1.7157e-05	0.00024486	Mc5r	chr18	+	68337603	68339711	1162	protein_coding	melanocortin_5_receptor	3	2	1	16	51	10	0.117954130588	0.104991628699	0.0478199776329	0.759371386068	2.77488111686	0.392459395503
ENSMUSG00000007656	695.012567467932	1170.31344448677	-0.73031	1.701e-07	4.4364e-06	Arpp19	chr9	+	75037614	75060313	4046	protein_coding	cAMP-regulated_phosphoprotein_19	1011	538	765	1061	949	1314	11.4162456286	8.11123907948	10.5063303799	14.4620506858	14.8293005585	14.8105213122
ENSMUSG00000007682	87.9207763589545	1141.81541244554	-2.4478	2.7989e-09	1.1349e-07	Dio2	chr12	-	90724554	90738438	5813	protein_coding	deiodinase_iodothyronine_type_II	103	78	105	758	1663	574	0.809533693076	0.818512064235	1.00370126802	7.19133063137	18.0872382709	4.50310867517
ENSMUSG00000007721	763.874688748918	1439.5425266245	-0.89146	2.9594e-10	1.4399e-08	Ccdc124	chr8	-	70868227	70873490	911	protein_coding	coiled-coil_domain_containing_124	991	738	755	1359	1070	1688	49.6996470712	49.4161367403	46.0515308202	82.2699917179	74.2584250842	84.4996526966
ENSMUSG00000007837	339.277117920537	528.238224673852	-0.61495	7.7843e-05	0.00089382	Prrg2	chr7	-	45053613	45062677	1594	protein_coding	proline-rich_Gla_(G-carboxyglutamic_acid)_polypeptide_2	496	270	362	492	426	580	14.2164573552	10.3325199461	12.6193140975	17.022257642	16.896689195	16.5935968754
ENSMUSG00000007867	233.310277404199	142.612766684712	0.65221	0.0055121	0.03005	Ift43	chr12	+	86082561	86162458	775	protein_coding	intraflagellar_transport_43	316	188	267	167	75	171	18.6287368253	14.7974524123	19.1436636652	11.8837947542	6.11842857266	10.0622537813
ENSMUSG00000007891	14786.0861662034	27316.580258408	-0.85323	2.4395e-07	6.0773e-06	Ctsd	chr7	-	142371148	142388038	2128	protein_coding	cathepsin_D	16990	16301	13889	23935	22633	31022	364.77056213	467.27594991	362.672687865	620.300572541	672.435809906	664.812273346
ENSMUSG00000007989	7.39785850343275	23.8937193505182	-1.1557	0.0046134	0.026078	Fzd3	chr14	-	65201026	65262463	4157	protein_coding	frizzled_homolog_3_(Drosophila)	9	7	8	15	23	30	0.0989146257468	0.102718535944	0.106936375289	0.198999327327	0.349806717369	0.32911076563
ENSMUSG00000008036	814.789374870196	1247.38301080247	-0.5923	0.00032937	0.0030399	Ap2s1	chr7	+	16738410	16749294	1054	protein_coding	adaptor-related_protein_complex_2_sigma_1_subunit	1052	650	984	1295	801	1496	45.6008729063	37.6186798656	51.8764183922	67.759396824	48.0476596736	64.7279483009
ENSMUSG00000008140	2253.88136752419	2886.94008048642	-0.34954	0.0077887	0.039258	Emc10	chr7	-	44489937	44496529	1872	protein_coding	ER_membrane_protein_complex_subunit_10	2846	2202	2262	2680	2287	3240	69.458768424	71.7533654252	67.1432335948	78.9531248543	77.239713411	78.9296222725
ENSMUSG00000008153	2283.48802125474	5827.15243867639	-1.3093	1.4188e-17	2.1658e-15	Clstn3	chr6	-	124430759	124464794	4014	protein_coding	calsyntenin_3	2553	2071	2772	5600	5050	5679	29.0583850228	31.4726662242	38.3734948765	76.9397963911	79.5416038075	64.5201486299
ENSMUSG00000008200	1020.43936111966	734.133386021815	0.45432	0.0090573	0.043805	Fnbp4	chr2	+	90745370	90781021	4691	protein_coding	formin_binding_protein_4	1284	827	1244	746	451	930	12.5054008719	10.75402104	14.7356888996	8.77028624967	6.07843031865	9.04103965773
ENSMUSG00000008301	273.461720778827	398.164972724057	-0.5164	0.0028807	0.017985	Phax	chr18	+	56562443	56587712	1942	protein_coding	phosphorylated_adaptor_for_RNA_export	406	222	281	395	321	407	9.55157159213	6.97323905916	8.04030624957	11.2172976471	10.4504776393	9.5575381953
ENSMUSG00000008348	1209.31781096081	2224.07199306034	-0.85981	2.3154e-11	1.4083e-09	Ubc	chr5	-	125385965	125390202	2618	protein_coding	ubiquitin_C	1596	1098	1262	2159	1793	2333	27.8523133168	25.5837087965	26.7858362414	45.4803055712	43.3003075317	40.63927534
ENSMUSG00000008393	2758.971681981	5320.70759621402	-0.92668	5.4834e-13	4.3748e-11	Carhsp1	chr16	-	8658587	8672153	2849	protein_coding	calcium_regulated_heat_stable_protein_1	3617	2455	2963	4592	4764	5621	58.0034848451	52.5641749924	57.7902667287	88.8893650492	105.720604344	89.9750288728
ENSMUSG00000008540	5095.292373148	7922.94564322485	-0.62317	1.012e-06	2.0878e-05	Mgst1	chr6	+	138140316	138156755	1167	protein_coding	microsomal_glutathione_S-transferase_1	6402	4589	5635	6905	7061	8333	250.635648031	239.87114427	268.311051365	326.312116911	382.538974207	325.635229978
ENSMUSG00000009090	957.547498399714	1258.39071618972	-0.38295	0.0072448	0.037204	Ap1b1	chr11	+	4986824	5042791	4085	protein_coding	adaptor_protein_complex_AP-1_beta_1_subunit	1251	878	999	1144	1116	1272	13.9914677584	13.1109228027	13.5890446011	15.4445172261	17.2723912607	14.2002473428
ENSMUSG00000009185	12.2961477640952	1.42137658106978	1.1232	0.009403	0.044992	Ccl8	chr11	+	82115185	82116799	511	protein_coding	chemokine_(C-C_motif)_ligand_8	9	4	28	0	2	2	0.804673384011	0.477496174359	3.04475693203	0.0	0.247451122965	0.178488382612
ENSMUSG00000009293	544.733238061084	774.666359985319	-0.49507	0.00056087	0.0047798	Ube2g2	chr10	+	77622275	77645993	2031	protein_coding	ubiquitin-conjugating_enzyme_E2G_2	697	463	627	745	555	921	15.6790910423	13.9059887223	17.1543044726	20.2295733384	17.2768034782	20.6800014764
ENSMUSG00000009378	8.71663740672846	43.2928775481895	-1.4156	0.00094066	0.0073193	Slc16a12	chr19	-	34668403	34747289	4051	protein_coding	solute_carrier_family_16_(monocarboxylic_acid_transporters)_member_12	9	12	6	15	17	105	0.1015028633	0.18069652809	0.0823008847339	0.204206419081	0.265318181337	1.18202840892
ENSMUSG00000009555	661.411662352	953.045160421017	-0.51469	0.0001663	0.0017001	Cdk9	chr2	-	32705784	32713076	3565	protein_coding	cyclin-dependent_kinase_9_(CDC2-related_kinase)	808	579	772	916	728	1069	10.3549940526	9.9071750078	12.0329818837	14.1702108759	12.9107710171	13.6747384849
ENSMUSG00000009569	484.57098440019	656.1877916244	-0.42539	0.0066317	0.034711	Mkl2	chr16	+	13256481	13417529	8295	protein_coding	MKL/myocardin-like_2	622	478	472	559	525	792	3.42587901307	3.51513744896	3.16184885021	3.71651415605	4.00150391883	4.35421279709
ENSMUSG00000009585	471.314355222447	285.460322130066	0.67499	0.0015019	0.010644	Apobec3	chr15	+	79891659	79915906	2765	protein_coding	apolipoprotein_B_mRNA_editing_enzyme_catalytic_polypeptide_3	611	358	590	275	159	404	10.0958781848	7.89802849411	11.8569331883	5.48501641993	3.63565213197	6.66326503798
ENSMUSG00000009621	738.06785595713	540.267139629418	0.43599	0.0071048	0.036593	Vav2	chr2	-	27262104	27427033	5221	protein_coding	vav_2_oncogene	975	547	926	449	468	615	8.53196273061	6.3909355568	9.85536674445	4.74278045662	5.66725159498	5.37183025873
ENSMUSG00000009633	2424.88771735525	6227.91962861828	-1.2413	6.3083e-07	1.4031e-05	G0s2	chr1	-	193272161	193273188	842	protein_coding	G0/G1_switch_gene_2	3496	2862	1443	5478	6097	5704	189.695644617	207.342505959	95.2291123702	358.798245119	457.809116878	308.935832713
ENSMUSG00000009654	22.3793893189918	2.37251617346956	1.7818	3.7124e-05	0.00047147	Oit3	chr10	-	59422958	59441778	2717	protein_coding	oncoprotein_induced_transcript_3	30	14	31	1	2	4	0.504463377781	0.314317963872	0.633997509862	0.0202978825591	0.0465393904435	0.0671384346816
ENSMUSG00000009733	424.408866298241	292.975796291524	0.51642	0.0016537	0.011505	Tfcp2	chr15	-	100502799	100552008	3250	protein_coding	transcription_factor_CP2	605	325	482	269	222	347	8.50491624047	6.10001362743	8.24098595464	4.56466902143	4.3186692756	4.86908069841
ENSMUSG00000009828	679.729176789756	511.558106594377	0.40034	0.0034713	0.020844	Ick	chr9	+	78109192	78172107	6560	protein_coding	intestinal_cell_kinase	898	583	752	487	401	565	6.25418213259	5.42120113535	6.36985428889	4.09416645529	3.86474520258	3.92776473978
ENSMUSG00000010047	330.830435535355	600.649603252311	-0.8339	2.6807e-08	8.3811e-07	Hyal2	chr9	+	107569117	107572776	1893	protein_coding	hyaluronoglucosaminidase_2	455	268	371	552	448	721	10.9814277836	8.63604676255	10.8902736384	16.0815845198	14.962623	17.3694277058
ENSMUSG00000010048	488.253530967711	685.538467715237	-0.47539	0.0011825	0.0087588	Ifrd2	chr9	+	107587718	107593038	1980	protein_coding	interferon-related_developmental_regulator_2	628	438	530	680	547	709	14.4908039459	13.4939695395	14.8739451642	18.940179748	17.4663625095	16.3298390232
ENSMUSG00000010054	357.539525632033	529.933458405548	-0.53885	0.0036028	0.021416	Tusc2	chr9	+	107563255	107566108	1661	protein_coding	tumor_suppressor_candidate_2	475	314	384	446	529	496	13.0653787634	11.5316332271	12.8462712701	14.8083134999	20.135683356	13.6179866055
ENSMUSG00000010067	163.166611575398	95.7630363416394	0.70235	0.00462	0.026087	Rassf1	chr9	+	107551555	107562263	2375	protein_coding	Ras_association_(RalGDS/AF-6)_domain_family_member_1	232	113	201	110	57	108	4.46295387234	2.90232227326	4.7027072067	2.55428554124	1.51737028602	2.07377197044
ENSMUSG00000010080	16.907611891985	0.876418071884466	1.6107	0.00024426	0.0023608	Epn3	chr11	-	94489599	94499974	3884	protein_coding	epsin_3	35	13	10	0	0	3	0.411705672074	0.204171413894	0.143065947501	0.0	0.0	0.0352243422431
ENSMUSG00000010097	1640.02381563151	2307.41785620614	-0.48047	0.00045843	0.0040521	Nxf1	chr19	+	8757073	8772475	5591	protein_coding	nuclear_RNA_export_factor_1	2180	1384	1832	2342	1600	2665	17.8141468694	15.1000158475	18.2075484288	23.1013719318	18.0930100283	21.7374491833
ENSMUSG00000010205	794.276853134277	573.646269174181	0.45593	0.0018045	0.012355	Raver1	chr9	-	21074168	21091988	3440	protein_coding	ribonucleoprotein_PTB-binding_1	1084	622	925	507	432	708	14.3968959808	11.0296758031	14.9416578369	8.12811595493	7.9397282408	9.38589461752
ENSMUSG00000010277	5514.02750001849	8246.12092673579	-0.56139	0.00035422	0.0032462	2610507B11Rik	chr11	+	78261752	78290623	7443	protein_coding	RIKEN_cDNA_2610507B11_gene	7136	5268	5540	7076	7908	8011	43.8031002449	43.1746228528	41.3596869021	52.4300387959	67.1736543388	49.0839574982
ENSMUSG00000010376	841.639973675597	1188.1673401587	-0.48072	0.0024047	0.015659	Nedd8	chr14	-	55662265	55671906	602	protein_coding	neural_precursor_cell_expressed_developmentally_down-regulated_gene_8	1143	659	985	1216	786	1414	86.7456621298	66.7758966857	90.9191225903	111.398016356	82.5479682179	107.115859477
ENSMUSG00000010517	765.13435308983	1076.55224130928	-0.48055	0.00049701	0.0043328	Faf1	chr4	+	109676588	109963960	4468	protein_coding	Fas-associated_factor_1	943	710	835	947	931	1162	9.64265337644	9.69339676696	10.3845769243	11.6889954178	13.1739754577	11.8602494186
ENSMUSG00000010554	242.857842019558	381.710714568817	-0.62715	0.00011435	0.0012399	Mettl16	chr11	+	74770830	74828525	12584	protein_coding	methyltransferase_like_16	340	208	253	339	321	421	1.23440659866	1.00826671528	1.11716496697	1.48566660867	1.61274853588	1.5256827813
ENSMUSG00000010607	293.737566564687	446.798438127981	-0.57737	0.00076996	0.0062115	Pigyl	chr9	+	22156846	22158358	695	protein_coding	phosphatidylinositol_glycan_anchor_biosynthesis_class_Y-like	456	226	301	417	353	500	29.9763026776	19.8360155367	24.0656273624	33.0896081479	32.1122128876	32.8084760845
ENSMUSG00000010609	297.954138021769	442.271873257678	-0.54478	0.002211	0.01459	Psen2	chr1	-	180227004	180263438	2020	protein_coding	presenilin_2	440	242	308	343	354	576	9.95174717607	7.30793711801	8.47256372026	9.36446831248	11.0798077816	13.0038506397
ENSMUSG00000010651	209.585617727303	1502.76159803661	-2.6858	9.3875e-41	1.3288e-37	Acaa1b	chr9	-	119148023	119157093	1689	protein_coding	acetyl-Coenzyme_A_acyltransferase_1B	200	169	310	1343	1293	1605	5.41001380474	6.10362524	10.1987639686	43.8517305532	48.4004287504	43.3357428779
ENSMUSG00000010911	364.550485904699	569.855370100273	-0.62183	0.00025368	0.0024366	Apip	chr2	+	103073675	103092644	919	protein_coding	APAF1_interacting_protein	400	362	409	536	475	597	19.8857743552	24.0283453007	24.7299531337	32.1654515184	32.6782229715	29.6250899991
ENSMUSG00000010914	1255.87831573372	1961.66949807302	-0.60761	0.0027471	0.017331	Pdhx	chr2	-	103021075	103073513	2506	protein_coding	pyruvate_dehydrogenase_complex_component_X	1376	1412	1201	1736	1927	1774	25.0862296949	34.3703880364	26.6303845273	38.204016856	48.6161968137	32.2829644205
ENSMUSG00000010936	315.099103059729	531.19005808634	-0.70881	0.00083176	0.0066549	Vac14	chr8	+	110618638	110720396	3028	protein_coding	Vac14_homolog_(S._cerevisiae)	397	344	271	380	504	619	5.99008055901	6.93000227159	4.97311974788	6.92098805383	10.5233738462	9.32256965253
ENSMUSG00000011096	1071.78176984199	1661.05320528633	-0.61773	3.0595e-06	5.4943e-05	Akt1s1	chr7	+	44848991	44855421	2207	protein_coding	AKT1_substrate_1_(proline-rich)	1431	998	1073	1586	1320	1803	29.6234289884	27.5841123705	27.0154922665	39.6315651129	37.8139400685	37.2558307697
ENSMUSG00000011114	456.406490450709	321.771252175141	0.48396	0.0022716	0.014917	Tbrg1	chr9	-	37649182	37657312	2294	protein_coding	transforming_growth_factor_beta_regulated_gene_1	579	419	490	299	231	395	11.5314302748	11.1416988226	11.8691102287	7.18816683829	6.36647297426	7.85243844559
ENSMUSG00000011158	428.243497068105	598.577133304097	-0.47062	0.0010619	0.0080185	Brf1	chr12	-	112959862	113000621	2755	protein_coding	BRF1_homolog_subunit_of_RNA_polymerase_III_transcription_initiation_factor_IIIB_(S._cerevisiae)	560	378	465	579	448	680	9.28676489488	8.36952867938	9.37879074933	11.5903709121	10.2810327909	11.2561058421
ENSMUSG00000011179	782.540491966307	1152.45056463562	-0.53984	0.00040444	0.0036379	Odc1	chr12	+	17544873	17551502	2547	protein_coding	ornithine_decarboxylase_structural_1	1044	680	846	984	1082	1159	18.7270590933	16.2858628451	18.4568216145	21.3062258981	26.8583079681	20.7517797632
ENSMUSG00000011254	79.8667258749712	163.590289053686	-0.93391	0.00034602	0.0031748	Thg1l	chr11	-	45946843	45955494	2250	protein_coding	tRNA-histidine_guanylyltransferase_1-like_(S._cerevisiae)	109	83	67	115	170	172	2.21330878104	2.25022724923	1.65465623939	2.81874439778	4.77690645599	3.48615576101
ENSMUSG00000011257	2091.45274344376	3036.45945979946	-0.51789	0.0014922	0.010589	Pabpc4	chr4	+	123262351	123298925	3166	protein_coding	poly(A)_binding_protein_cytoplasmic_4	2905	1660	2365	2919	2797	2721	41.9211563228	31.983646941	41.5083749629	50.8467920529	55.8549785481	39.1939008724
ENSMUSG00000011305	2309.84478653983	4731.5511375298	-0.99733	1.0442e-09	4.6853e-08	Plin5	chr17	-	56111601	56117596	1986	protein_coding	perilipin_5	3094	2169	2281	4412	4432	4306	71.1769038277	66.6209947528	63.8206962516	122.517078842	141.091496887	98.8770816957
ENSMUSG00000012187	34.7846744917213	214.685062236586	-2.2632	1.3141e-13	1.1559e-11	Mogat1	chr1	+	78510991	78538173	1228	protein_coding	monoacylglycerol_O-acyltransferase_1	45	45	20	134	214	260	1.67421864507	2.23534701331	0.904996970838	6.01792547749	11.0178217022	9.65552382487
ENSMUSG00000012422	409.726514495514	673.950085700442	-0.69466	3.608e-06	6.3332e-05	Tmem167	chr13	+	90089123	90143907	8689	protein_coding	transmembrane_protein_167	553	340	458	561	595	750	2.90772520651	2.38693133079	2.9289447366	3.56068403939	4.3293978986	3.93633747475
ENSMUSG00000012443	37.338321660943	14.7620665747179	1.001	0.0079977	0.039924	Kif11	chr19	+	37376403	37421859	4819	protein_coding	kinesin_family_member_11	61	23	43	12	8	24	0.578323627608	0.291139890913	0.495823407846	0.137329770276	0.104957479838	0.227119892546
ENSMUSG00000012705	652.584708647348	3296.17363726389	-1.8012	1.0394e-06	2.1321e-05	Retn	chr8	+	3655770	3660110	1139	protein_coding	resistin	692	826	526	1693	2766	5194	27.7575031379	44.2371488697	25.6612328086	81.9735244284	153.535492067	207.959650964
ENSMUSG00000012819	646.36127686112	412.685617454039	0.59759	0.0082288	0.040712	Cdh23	chr10	-	60302748	60696490	11096	protein_coding	cadherin_23_(otocadherin)	837	612	656	389	206	629	3.44633140126	3.36446317591	3.28513247929	1.93340807041	1.17376486617	2.58514588369
ENSMUSG00000013160	609.718742102024	1053.34415660149	-0.76907	2.0804e-08	6.7484e-07	Atp6v0d1	chr8	-	105524465	105566047	1629	protein_coding	ATPase_H+_transporting_lysosomal_V0_subunit_D1	855	523	633	984	781	1251	23.9796620177	19.5844513637	21.5922610608	33.3130493324	30.3116992373	35.021688753
ENSMUSG00000013275	1632.48469100456	704.861395674995	1.1715	1.3942e-13	1.2195e-11	Slc41a1	chr1	+	131827493	131848865	4697	protein_coding	solute_carrier_family_41_member_1	2037	1649	1590	673	600	708	19.8138328988	21.4156322581	18.8101414254	7.90196092667	8.07627361092	6.87406376076
ENSMUSG00000013419	835.400197490959	445.879240037941	0.86333	4.2029e-06	7.2792e-05	Zfp651	chr9	+	121760033	121771742	6353	protein_coding	zinc_finger_protein_651	1291	616	895	495	295	482	9.28421981051	5.91469918857	7.82815969439	4.29701349316	2.9357799096	3.45994377571
ENSMUSG00000013622	932.5290347831	1461.51383024699	-0.63313	1.0769e-06	2.1934e-05	Atraid	chr5	+	31048312	31054633	1696	protein_coding	all-trans_retinoic_acid_induced_differentiation_factor	1260	752	1069	1405	1108	1651	33.9424138515	27.0472302348	35.0241298208	45.6868115643	41.3042029508	44.3937757556
ENSMUSG00000013646	665.523661269311	864.695855277569	-0.36763	0.0085508	0.041972	Sh3bp5l	chr11	+	58330724	58347728	6171	protein_coding	SH3_binding_domain_protein_5_like	907	607	667	768	729	951	6.7150579953	6.00017545268	6.00600631086	6.86350647048	7.46882554495	7.02790414055
ENSMUSG00000013701	2165.51909460325	3472.59743912962	-0.65167	0.00027395	0.0026057	Timm23	chr14	-	32180162	32201898	1173	protein_coding	translocase_of_inner_mitochondrial_membrane_23	2622	2076	2318	3494	3208	2903	102.125148828	107.959320465	109.807224957	164.272649714	172.908634468	112.862556216
ENSMUSG00000013822	713.301203345009	1398.89143011588	-0.94923	2.9045e-13	2.4314e-11	Elof1	chr9	-	22112989	22117148	1053	protein_coding	elongation_factor_1_homolog_(ELF1_S._cerevisiae)	922	586	839	1318	1117	1533	40.00373826	33.9468944508	44.2740331946	69.0283373519	67.0664217112	66.3918304218
ENSMUSG00000013858	3017.80337033569	3800.82654069953	-0.32638	0.0077853	0.039254	Tmem259	chr10	-	79974948	79984330	3487	protein_coding	transmembrane_protein_259	3779	2674	3404	3764	2874	4166	49.5134253254	46.7778504151	54.2441740431	59.5302958936	52.1092892891	54.4838987099
ENSMUSG00000014195	2930.28002244948	1784.17347835387	0.69283	9.4255e-06	0.00014545	Dnajc7	chr11	-	100582818	100620168	2330	protein_coding	DnaJ_(Hsp40)_homolog_subfamily_C_member_7	3810	2073	3853	1656	1416	1999	74.707995139	54.2717950629	91.8879546689	39.1962740293	38.4226810623	39.1253046065
ENSMUSG00000014243	207.364250619046	405.935810467805	-0.90649	1.5367e-05	0.00022278	Zswim7	chr11	-	62267224	62281375	732	protein_coding	zinc_finger_SWIM-type_containing_7	313	143	241	459	273	422	19.535803743	11.9166932886	18.2945384922	34.5813527775	23.5793538299	26.2907047837
ENSMUSG00000014294	3411.59791011113	6195.01644189828	-0.83639	1.1027e-08	3.8931e-07	Ndufa2	chr18	-	36742332	36744557	572	protein_coding	NADH_dehydrogenase_(ubiquinone)_1_alpha_subcomplex_2	4536	3019	3632	6249	4029	7586	362.305597923	321.957012958	352.829840004	602.496973532	445.32960973	604.808196524
ENSMUSG00000014301	385.080895935552	628.975571501151	-0.68115	2.1985e-05	0.00030427	Pam16	chr16	-	4616464	4624988	596	protein_coding	presequence_translocase-asssociated_motor_16_homolog_(S._cerevisiae)	520	304	450	645	490	641	39.8616352721	31.1141634688	41.9548092353	59.6834375151	51.9792673483	49.047020313
ENSMUSG00000014313	13770.3369181152	19234.9564801846	-0.46902	0.0010277	0.0078282	Cox6c	chr15	-	35925886	35938246	3038	protein_coding	cytochrome_c_oxidase_subunit_VIc	20163	10644	15066	19900	13926	20900	303.225281427	213.721346446	275.566036823	361.248190774	289.813728921	313.732402479
ENSMUSG00000014329	67.9487627696584	112.806638500403	-0.67464	0.0059576	0.031942	Bicc1	chr10	-	70922832	71159700	5431	protein_coding	bicaudal_C_homolog_1_(Drosophila)	89	66	66	89	91	144	0.748700686009	0.741301600829	0.675273379603	0.903754718334	1.05935598131	1.20915937637
ENSMUSG00000014444	1187.43715796959	2039.60957027908	-0.75458	1.5947e-06	3.1037e-05	Piezo1	chr8	-	122481698	122551329	8216	protein_coding	piezo-type_mechanosensitive_ion_channel_component_1	1697	914	1339	1839	1378	2698	9.43668457742	6.78604242389	9.05598392876	12.3441637017	10.6039853849	14.9755359277
ENSMUSG00000014498	1042.00143257094	774.912235939843	0.41343	0.0094772	0.045278	Ankrd52	chr10	+	128377115	128408704	6620	protein_coding	ankyrin_repeat_domain_52	1398	1010	987	684	697	795	9.64822025383	9.30666731677	8.28465943011	5.69821046656	6.65664079404	5.47658708416
ENSMUSG00000014503	447.429486652272	234.053877353501	0.89138	7.056e-07	1.5495e-05	Pkd2l2	chr18	+	34409423	34442789	2461	protein_coding	polycystic_kidney_disease_2-like_2	509	408	533	241	163	265	9.44939918316	10.1129848029	12.0345842613	5.40064713778	4.18751450327	4.91060632496
ENSMUSG00000014599	426.390232124282	255.759244620172	0.69546	0.00036655	0.0033434	Csf1	chr3	-	107741048	107760469	4176	protein_coding	colony_stimulating_factor_1_(macrophage)	620	347	448	226	161	361	6.78311572803	5.0687373772	5.96119077496	2.98461503888	2.43750614672	3.94228094215
ENSMUSG00000014633	445.38271781953	758.14985179065	-0.74723	8.6135e-08	2.3695e-06	Cmc2	chr8	-	116888685	116921455	1612	protein_coding	COX_assembly_mitochondrial_protein_2	596	376	494	732	573	855	16.8919290833	14.2283196273	17.0285397771	25.0430036851	22.4734587957	24.1881100513
ENSMUSG00000014748	1057.39618340576	1455.16912034272	-0.45011	0.00049413	0.004315	Tex261	chr6	-	83768885	83775813	2984	protein_coding	testis_expressed_gene_261	1360	939	1160	1297	1258	1550	20.8227515249	19.1954182177	21.6010402986	23.9707449552	26.6539854197	23.6882914625
ENSMUSG00000014769	1375.31799150097	2113.23504191464	-0.60741	2.0299e-06	3.8496e-05	Psmb1	chr17	-	15475721	15498276	1036	protein_coding	proteasome_(prosome_macropain)_subunit_beta_type_1	1714	1277	1484	1964	1563	2528	75.5873447104	75.1903224153	79.5957065541	104.54953411	95.3848840512	111.280270543
ENSMUSG00000014786	93.0956408507896	49.7076791897109	0.78569	0.0079408	0.039704	Slc9a5	chr8	+	105348258	105369881	5222	protein_coding	solute_carrier_family_9_(sodium/hydrogen_exchanger)_member_5	103	71	131	61	29	52	0.901152692043	0.829377570945	1.39395875819	0.644218721123	0.351108597397	0.454116555225
ENSMUSG00000014856	237.10053459781	443.046665741909	-0.86716	2.2103e-07	5.5777e-06	Tmem208	chr8	+	105326354	105335219	950	protein_coding	transmembrane_protein_208	311	198	271	456	328	474	14.9566665334	12.713712613	15.8511648385	26.4716865183	21.8288356936	22.7538868979
ENSMUSG00000014867	1551.83204092066	2368.81622049209	-0.59864	7.0213e-07	1.5441e-05	Surf4	chr2	-	26920040	26933928	3281	protein_coding	surfeit_gene_4	2066	1414	1598	2139	1933	2653	28.7688243086	26.2889950295	27.0636296212	35.9538107428	37.2482571736	36.8749871998
ENSMUSG00000014905	429.707959923498	768.767859307606	-0.8029	8.101e-06	0.00012702	Dnajb9	chr12	-	44205897	44210068	1865	protein_coding	DnaJ_(Hsp40)_homolog_subfamily_B_member_9	500	419	468	635	749	761	12.2486773676	13.7045882568	13.9438439445	18.7773915763	25.3912051883	18.6082991514
ENSMUSG00000014932	616.800960080236	458.850386548632	0.41305	0.0062841	0.033363	Yes1	chr5	+	32611171	32687066	4608	protein_coding	Yamaguchi_sarcoma_viral_(v-yes)_oncogene_homolog_1	760	571	675	376	394	534	7.5352757382	7.55882765031	8.13967002092	4.50003351548	5.4058511709	5.28481325054
ENSMUSG00000014956	6625.65061905959	4202.66989142301	0.63705	2.3027e-05	0.00031516	Ppp1cb	chr5	+	32458974	32517433	5831	protein_coding	protein_phosphatase_1_catalytic_subunit_beta_isoform	7752	6582	7026	3849	3754	4174	60.7391555713	68.8566106941	66.9546278907	36.4036762594	40.7034817764	32.6445181025
ENSMUSG00000015013	493.503115449813	656.027175420225	-0.40091	0.0036373	0.021574	Trappc2l	chr8	+	122611626	122615588	607	protein_coding	trafficking_protein_particle_complex_2-like	618	437	557	597	529	738	46.5155125982	43.9160783392	50.9896464634	54.2407909508	55.0994564322	55.4457840807
ENSMUSG00000015016	1401.48607567208	2119.61311311436	-0.57603	0.00048084	0.0042202	Acsf3	chr8	+	122775505	122817880	2206	protein_coding	acyl-CoA_synthetase_family_member_3	1664	1492	1339	2128	1639	2235	34.4624255625	41.2566651502	33.727998168	53.1993700051	46.9735928299	46.2032875013
ENSMUSG00000015087	1187.62637620283	1579.4605268585	-0.39793	0.0070503	0.036373	Rabl6	chr2	-	25583018	25608521	3908	protein_coding	RAB_member_RAS_oncogene_family-like_6	1640	956	1334	1385	1452	1587	19.1728785038	14.9222441858	18.9677916808	19.5449962832	23.4905072426	18.5192430013
ENSMUSG00000015092	3458.7421524236	5388.5220403263	-0.62724	2.5955e-07	6.4147e-06	Edf1	chr2	+	25557847	25562082	910	protein_coding	endothelial_differentiation-related_factor_1	4586	2978	3798	5309	3906	6182	230.245253122	199.624621786	231.915120448	321.744926112	271.375839615	309.805031675
ENSMUSG00000015093	150.855025790672	41.0951858386343	1.7082	2.4264e-11	1.4666e-09	Clic3	chr2	+	25456838	25458776	918	protein_coding	chloride_intracellular_channel_3	213	136	147	31	41	43	10.600709893	9.03705722582	8.89795387734	1.86234178029	2.82371921418	2.13612485356
ENSMUSG00000015095	1143.91313718522	1567.742686062	-0.44227	0.0014216	0.010158	Fbxw5	chr2	+	25500750	25505471	2388	protein_coding	F-box_and_WD-40_domain_protein_5	1492	973	1292	1541	1311	1553	28.5451630398	24.8547456428	30.0637871442	35.5884185901	34.7095275854	29.6577357912
ENSMUSG00000015126	91.4007074828376	152.124801459265	-0.68849	0.0013584	0.0097919	Tsr3	chr17	+	25240170	25242798	1192	protein_coding	TSR3_20S_rRNA_accumulation	128	80	93	144	113	178	4.9060474181	4.09396887747	4.33533028765	6.66233721099	5.99352776567	6.80996069868
ENSMUSG00000015222	97.5934460308271	58.979777082761	0.65872	0.0096906	0.045973	Map2	chr1	+	66175273	66442583	6258	protein_coding	microtubule-associated_protein_2	133	81	108	44	50	75	0.970988551499	0.789551140655	0.958967068237	0.387755075772	0.505143511645	0.546545802462
ENSMUSG00000015291	2073.6712673003	1539.20283870382	0.41966	0.0014539	0.010348	Gdi1	chrX	+	74304998	74311862	3696	protein_coding	guanosine_diphosphate_(GDP)_dissociation_inhibitor_1	2571	1786	2426	1518	1115	1765	31.7810426623	29.4767974529	36.4732388493	22.650624625	19.0731857516	21.7777799789
ENSMUSG00000015312	278.830481834265	53.5386132792302	1.9405	9.9644e-09	3.5666e-07	Gadd45b	chr10	+	80930091	80932204	1266	protein_coding	growth_arrest_and_DNA-damage-inducible_45_beta	313	173	439	79	14	64	11.2955832069	8.33572162358	19.2684291865	3.4413889464	0.699156924838	2.30540444903
ENSMUSG00000015335	99.0665539819218	45.1272510246141	1.0099	0.00019601	0.0019664	Zdhhc12	chr2	-	30090944	30093648	1483	protein_coding	zinc_finger_DHHC_domain_containing_12	140	81	107	50	27	53	4.31305416139	3.33176738922	4.00920370803	1.85938458912	1.15107321091	1.62980474251
ENSMUSG00000015337	625.095338303694	948.899823662144	-0.58547	2.9296e-05	0.00038854	Endog	chr2	+	30171493	30174069	1063	protein_coding	endonuclease_G	829	551	670	873	820	977	35.6302847561	31.6190734592	35.0232976353	45.291984812	48.7709170013	41.9142942399
ENSMUSG00000015340	142.96292065038	63.90624931591	1.0532	2.5197e-05	0.00033996	Cybb	chrX	-	9435252	9487771	4752	protein_coding	cytochrome_b-245_beta_polypeptide	189	103	183	57	42	87	1.81711912538	1.32218308844	2.13988362031	0.661513630903	0.558795875534	0.834917721569
ENSMUSG00000015342	67.6011604084235	36.9731757762306	0.76059	0.0096189	0.04575	Xk	chrX	+	9272756	9313250	5076	protein_coding	Kell_blood_group_precursor_(McLeod_phenotype)_homolog	90	55	78	42	25	38	0.810063237253	0.660954983272	0.85386357225	0.456318473277	0.311385746245	0.341399469421
ENSMUSG00000015357	2374.47472781176	1585.11873225319	0.55607	0.0027061	0.017141	Clpx	chr9	+	65294260	65330658	2885	protein_coding	caseinolytic_mitochondrial_matrix_peptidase_chaperone_subunit	2552	2500	2528	1402	1526	1479	40.4140970242	52.8597368062	48.6907819119	26.8004798517	33.4417541373	23.3788538022
ENSMUSG00000015488	706.244228062215	991.025756129613	-0.47653	0.0003628	0.0033131	Cacfd1	chr2	+	27009926	27021089	2689	protein_coding	calcium_channel_flower_domain_containing_1	976	617	731	939	793	1077	16.582768681	13.9966842995	15.1057422986	19.2581765532	18.6450142062	18.2652558396
ENSMUSG00000015568	41655.8926133245	139584.189842172	-1.6826	4.9639e-25	1.9322e-22	Lpl	chr8	+	68880491	68907448	4115	protein_coding	lipoprotein_lipase	48523	40877	44994	107963	135319	148351	538.735794219	605.954452123	607.575511432	1446.92319339	2079.07077495	1644.07451458
ENSMUSG00000015575	1491.12924500598	2352.92225862253	-0.63694	2.8784e-05	0.0003824	Atp6v0e	chr17	+	26676396	26699644	2812	protein_coding	ATPase_H+_transporting_lysosomal_V0_subunit_E	1866	1208	1827	2130	2150	2299	30.3175672974	26.2048949571	36.1026206242	41.7738651938	48.3396472698	37.2841729233
ENSMUSG00000015671	1178.91851997913	1552.75050210817	-0.38961	0.0021498	0.014255	Psma2	chr13	+	14613242	14625671	944	protein_coding	proteasome_(prosome_macropain)_subunit_alpha_type_2	1455	1086	1295	1481	1214	1716	70.4188658638	70.1760042308	76.2277798117	86.5213800619	81.3068294151	82.8983998896
ENSMUSG00000015714	2818.34768019604	2191.51648185938	0.3545	0.0075515	0.038449	Cers2	chr3	+	95314791	95323599	2216	protein_coding	ceramide_synthase_2	3347	2630	3163	1958	1890	2335	69.0055439291	72.3963711198	79.3131014043	48.7285294476	53.9227933322	48.0527213013
ENSMUSG00000015733	1280.53080047456	1692.39566715998	-0.39282	0.0026813	0.017026	Capza2	chr6	+	17636234	17666972	3678	protein_coding	capping_protein_(actin_filament)_muscle_Z-line_alpha_2	1660	1152	1375	1517	1477	1772	20.6202720295	19.106078572	20.7733467273	22.7464815844	25.3892050985	21.9711531469
ENSMUSG00000015750	1667.69375858431	2293.52219878291	-0.45039	0.00017233	0.0017547	Aph1a	chr3	+	95893969	95898288	2863	protein_coding	anterior_pharynx_defective_1a_homolog_(C._elegans)	2220	1391	1881	2142	1881	2466	35.4266146734	29.6371601668	36.5075714816	41.2608805756	41.5382103272	39.2800998302
ENSMUSG00000015759	911.899339262478	1486.74201658105	-0.6911	1.5715e-08	5.2753e-07	Cnih1	chr14	-	46775582	46788411	1570	protein_coding	cornichon_homolog_1_(Drosophila)	1195	790	1007	1310	1232	1679	34.7749312512	30.6943360871	35.6406252914	46.0163340486	49.6125316448	48.7699041852
ENSMUSG00000015790	711.795189158527	933.670099072842	-0.38143	0.0075563	0.038461	Surf1	chr2	-	26913383	26916530	1173	protein_coding	surfeit_gene_1	881	639	801	947	702	1001	34.314361601	33.2302532645	37.9446018939	44.5238120433	37.83723859	38.9167822159
ENSMUSG00000015804	467.532281973571	750.632202389828	-0.65029	0.00036479	0.0033293	Med28	chr5	+	45520221	45529276	4568	protein_coding	mediator_complex_subunit_28	721	337	512	800	508	837	7.21119428742	4.5002289677	6.22815428478	9.65837949442	7.03101380344	8.35603444198
ENSMUSG00000015806	1675.38656830507	2564.48813844454	-0.59721	2.2685e-05	0.00031119	Qdpr	chr5	-	45434032	45450235	1400	protein_coding	quinoid_dihydropteridine_reductase	2238	1418	1857	2275	2349	2556	73.0348385774	61.7844237407	73.7054097254	89.6176887339	106.080440532	83.2594758372
ENSMUSG00000015846	1196.9581061875	1977.06275562526	-0.70574	4.7873e-07	1.1059e-05	Rxra	chr2	+	27676440	27762957	4905	protein_coding	retinoid_X_receptor_alpha	1535	1158	1196	1658	1702	2247	14.2977400004	14.401255414	13.5490131611	18.6417160412	21.9381942474	20.8912737225
ENSMUSG00000015943	273.693639306135	467.707736840819	-0.7451	1.3047e-05	0.0001931	Bola1	chr3	-	96196588	96219709	995	protein_coding	bolA-like_1_(E._coli)	374	261	259	448	336	557	17.1730149762	16.0010407715	14.4641254557	24.8310627308	21.3499336727	25.5289511949
ENSMUSG00000015957	203.907751955835	123.125421188403	0.68376	0.0020677	0.013806	Wnt11	chr7	+	98835112	98855195	3451	protein_coding	wingless-type_MMTV_integration_site_family_member_11	256	148	271	123	104	118	3.38916750065	2.61605916216	4.36354870952	1.96562436115	1.9053234539	1.5593295414
ENSMUSG00000015966	58.3851567220867	25.2308343955202	1.0073	0.00246	0.015939	Il17rb	chr14	-	29996141	30008896	2575	protein_coding	interleukin_17_receptor_B	58	49	82	20	26	24	1.02907916959	1.16077929221	1.7695063102	0.428344442044	0.638375848488	0.425044956186
ENSMUSG00000016128	1129.02457600962	408.580115320932	1.4097	7.6402e-18	1.2264e-15	Stard13	chr5	-	151037628	151233836	5544	protein_coding	StAR-related_lipid_transfer_(START)_domain_containing_13	1372	1026	1276	353	278	557	11.3065190024	11.2889862586	12.7891873514	3.51149340915	3.17031129384	4.58176523068
ENSMUSG00000016206	129.344594866499	68.4518528013544	0.81662	0.0033867	0.020462	H2-M3	chr17	+	37270220	37274484	1438	protein_coding	histocompatibility_2_M_region_locus_3	219	73	151	54	52	92	6.95798128043	3.09666894856	5.83490188834	2.070976866	2.28625564653	2.91762720562
ENSMUSG00000016252	7541.24702346595	13395.9831796321	-0.80393	9.7495e-08	2.6632e-06	Atp5e	chr2	-	174461072	174464105	1697	protein_coding	ATP_synthase_H+_transporting_mitochondrial_F1_complex_epsilon_subunit	9622	6497	8592	13869	8545	16196	259.04877174	233.540297804	281.337693559	450.716730901	318.354181252	435.237978399
ENSMUSG00000016256	2288.58754867943	6136.12570804895	-1.3489	4.7101e-12	3.1611e-10	Ctsz	chr2	-	174427493	174439039	1441	protein_coding	cathepsin_Z	2926	1987	2583	4459	6752	5731	92.7701733631	84.1133038009	99.6038033216	170.652975632	296.243470137	181.370765615
ENSMUSG00000016257	1353.23839522249	3234.27652450384	-1.2142	4.0159e-14	3.8597e-12	Slmo2	chr2	-	174465067	174473081	1553	protein_coding	slowmo_homolog_2_(Drosophila)	1608	1365	1388	2950	2950	3140	47.3056066081	53.6157025206	49.6630636479	104.758901091	120.096650133	92.2059721303
ENSMUSG00000016308	443.483605272831	679.533904221972	-0.594	0.00027466	0.0026092	Ube2a	chrX	+	36874358	36884215	1662	protein_coding	ubiquitin-conjugating_enzyme_E2A	567	424	451	694	549	668	15.5865524979	15.5620082914	15.0785999508	23.028668326	20.8843834493	18.3293178183
ENSMUSG00000016344	683.21266912933	1370.52401471051	-0.97555	2.8554e-11	1.6969e-09	Ppdpf	chr2	+	181187247	181188771	1160	protein_coding	pancreatic_progenitor_cell_differentiation_and_proliferation_factor_homolog_(zebrafish)RIKEN_cDNA_2700038C09_gene	837	578	821	1402	1044	1435	32.9659424382	30.3948954884	39.3278916395	66.6546417002	56.9013857258	56.4150231224
ENSMUSG00000016427	3494.00485051903	7328.15651629146	-1.0363	4.4886e-12	3.0254e-10	Ndufa1	chrX	-	37187588	37191163	419	protein_coding	NADH_dehydrogenase_(ubiquinone)_1_alpha_subcomplex_1	5368	2654	3671	7420	5370	8073	585.324242022	386.382724754	486.839556632	976.630439369	810.29021837	878.661885747
ENSMUSG00000016494	972.622266923928	401.689017104771	1.2048	2.3629e-09	9.7073e-08	Cd34	chr1	+	194938821	194961292	2621	protein_coding	CD34_antigen	1607	618	1081	386	271	502	28.0121783654	14.3830920326	22.9178656788	8.12195647023	6.53706199147	8.73449005808
ENSMUSG00000016664	1447.18141948625	1013.56247275228	0.49857	0.0012239	0.0090056	Pacsin2	chr15	-	83375607	83464606	3732	protein_coding	protein_kinase_C_and_casein_kinase_substrate_in_neurons_2	1882	1353	1484	902	940	990	23.0396571022	22.1150011734	22.0956998902	13.3292365798	15.9245273854	12.0974662218
ENSMUSG00000016833	564.14614225017	822.386345183245	-0.52781	0.00046898	0.0041371	Mrps18c	chr5	+	100798627	100804471	820	protein_coding	mitochondrial_ribosomal_protein_S18C	746	478	631	835	565	957	41.5645422798	35.5586160233	42.7593410244	56.1581764299	43.5627140041	53.222950173
ENSMUSG00000016940	987.237058324129	1466.45860940318	-0.55564	3.6969e-05	0.00047018	Kctd2	chr11	+	115420128	115431274	2649	protein_coding	potassium_channel_tetramerisation_domain_containing_2	1350	779	1140	1362	1228	1550	23.2835843278	17.9385074208	23.9132381921	28.3553833506	29.3087125839	26.6839795108
ENSMUSG00000017009	547.808651256346	1660.04867932078	-1.5191	5.2974e-15	5.7515e-13	Sdc4	chr2	-	164424247	164443887	2458	protein_coding	syndecan_4	619	616	508	1573	1500	1558	11.5055344645	15.2872595382	11.4841096488	35.2928896234	38.5824421791	28.9058958414
ENSMUSG00000017144	505.280593338161	232.651636146356	1.0622	2.6986e-08	8.4203e-07	Rnd3	chr2	-	51130438	51149111	2967	protein_coding	Rho_family_GTPase_3	692	455	511	159	205	303	10.6558126303	9.35458780074	9.57015232856	2.95542506208	4.36834216147	4.6572112816
ENSMUSG00000017167	1009.94190432447	1593.20678675621	-0.62672	0.00054345	0.0046671	Cntnap1	chr11	+	101170523	101190724	5440	protein_coding	contactin_associated_protein-like_1	1690	757	958	1396	1441	1636	14.1933800592	8.48843808082	9.78547937888	14.1522956417	16.7473236991	13.7146667197
ENSMUSG00000017176	264.191030446406	181.447803512241	0.51414	0.0081617	0.040535	Nt5c3b	chr11	-	100422321	100441808	1635	protein_coding	5'-nucleotidase_cytosolic_IIIB	391	196	296	167	128	228	10.9258951273	7.31255456255	10.0598024139	5.63299139725	4.94962784431	6.35942644691
ENSMUSG00000017188	737.590884115902	1561.55257027467	-1.0506	2.7743e-12	1.9634e-10	Coa3	chr11	-	101277968	101279114	886	protein_coding	cytochrome_C_oxidase_assembly_factor_3	856	706	822	1555	1263	1583	44.140583514	48.6073320651	51.55295837	96.7914610045	90.125972124	81.4794430271
ENSMUSG00000017221	1504.4759279556	2039.30221540037	-0.42987	0.00036144	0.0033026	Psmd3	chr11	+	98682554	98695979	2894	protein_coding	proteasome_(prosome_macropain)_26S_subunit_non-ATPase_3	1994	1292	1657	1836	1724	2205	31.4792701322	27.2329564846	31.8155531492	34.9876299007	37.6633605894	34.746488865
ENSMUSG00000017264	733.495777407258	554.307762412034	0.39445	0.0034989	0.020969	Exosc10	chr4	+	148558429	148582401	2816	protein_coding	exosome_component_10	978	611	827	513	428	640	15.8673437913	13.2354699089	16.3188051086	10.0467382693	9.60929335962	10.364495854
ENSMUSG00000017307	164.360285422181	283.081225077988	-0.7456	7.0887e-05	0.00082306	Acot8	chr2	-	164792768	164804882	1276	protein_coding	acyl-CoA_thioesterase_8	226	135	182	295	200	312	8.09199846969	6.45377617322	7.92567409853	12.7500449368	9.90968055134	11.1507679532
ENSMUSG00000017309	2834.27209516169	4150.39154792287	-0.52055	0.0091005	0.043909	Cd300lg	chr11	+	102041509	102055620	2737	protein_coding	CD300_antigen_like_family_member_G	4166	2310	2936	4102	2211	5888	69.5412504117	51.4834909732	59.6069294599	82.6534969082	51.0733421994	98.105614537
ENSMUSG00000017344	147.209912305809	244.91185925068	-0.6916	0.0010822	0.008152	Vtn	chr11	+	78499091	78502324	1744	protein_coding	vitronectin	210	123	154	220	155	340	5.50136982914	4.30218851017	4.90670261322	6.95691302804	5.61908434473	8.89064552611
ENSMUSG00000017386	936.891885246616	1700.64813328949	-0.80959	7.6244e-05	0.0008787	Traf4	chr11	-	78158499	78165589	3223	protein_coding	TNF_receptor_associated_factor_4	1520	809	793	1428	1722	1561	21.5467270255	15.3115452206	13.6718844274	24.4347711424	33.779496749	22.0873420178
ENSMUSG00000017390	112.372827861766	30.0303480886753	1.551	4.3099e-06	7.4149e-05	Aldoc	chr11	+	78322968	78327781	2786	protein_coding	aldolase_C_fructose-bisphosphate	114	128	113	11	30	46	1.86948405967	2.80259061131	2.25378678502	0.217746883002	0.680801456398	0.752969835191
ENSMUSG00000017404	4759.19914184726	7164.25520764161	-0.57694	9.1166e-06	0.00014166	Rpl19	chr11	+	98026710	98030492	751	protein_coding	ribosomal_protein_L19	6685	4019	5012	6971	5046	8540	406.686261777	326.444138064	370.840042364	511.91224678	424.803066093	518.583616789
ENSMUSG00000017485	1385.41991870988	947.922684595438	0.53175	0.00021386	0.0021209	Top2b	chr14	+	16365179	16430787	5660	protein_coding	topoisomerase_(DNA)_II_beta	1711	1365	1408	805	797	1092	13.8112060813	14.7111636068	13.8229812942	7.84367919878	8.90270993786	8.79846814119
ENSMUSG00000017491	378.134388962162	220.998801181359	0.71118	0.0040713	0.023548	Rarb	chr14	-	16430842	16575472	3034	protein_coding	retinoic_acid_receptor_beta	375	343	499	180	246	178	5.64694708896	6.89619207056	9.13903763702	3.27187951364	5.12625096629	2.67550202796
ENSMUSG00000017493	934.657076733072	2140.19286074867	-1.0874	1.7451e-05	0.0002486	Igfbp4	chr11	+	99041244	99054392	3831	protein_coding	insulin-like_growth_factor_binding_protein_4	1165	957	895	1238	1348	3840	13.8935043244	15.2380919902	12.9815449069	17.82168924	22.2463145562	45.7109167185
ENSMUSG00000017639	273.169345307027	53.8622627327525	2.1832	1.031e-23	3.2762e-21	Rab11fip4	chr11	+	79591212	79698023	7156	protein_coding	RAB11_family_interacting_protein_4_(class_II)	338	270	276	46	43	65	2.15796499503	2.30157026189	2.14315828209	0.354509496647	0.379908015994	0.414232226696
ENSMUSG00000017677	445.524687679218	252.587220879251	0.75151	0.0015426	0.010897	Wsb1	chr11	-	79239372	79254671	2476	protein_coding	WD_repeat_and_SOCS_box-containing_1	629	309	552	264	125	354	11.6064133197	7.61269875152	12.3880780829	5.88022115714	3.19182966062	6.52008834497
ENSMUSG00000017754	455.293264956575	884.164310343096	-0.92518	2.2225e-08	7.1203e-07	Pltp	chr2	-	164839518	164857711	2226	protein_coding	phospholipid_transfer_protein	559	423	498	831	580	1152	11.4732029285	11.5916701006	12.4313896571	20.5880985107	16.4733970854	23.6008789688
ENSMUSG00000017778	9125.27234319706	13774.9113409805	-0.58038	1.0254e-05	0.00015636	Cox7c	chr13	-	86044816	86046904	709	protein_coding	cytochrome_c_oxidase_subunit_VIIc	12983	7487	9750	14019	10585	14382	836.617315828	644.157997582	764.14165951	1090.46360279	943.897771364	925.068532067
ENSMUSG00000017801	251.94807937762	356.31591484201	-0.47795	0.0099227	0.04676	Mlx	chr11	+	101087277	101092207	1965	protein_coding	MAX-like_protein_X	299	250	264	295	331	375	6.95195033473	7.76083158706	7.4654650883	8.27941849332	10.6499059515	8.70301178577
ENSMUSG00000017802	1405.87792207221	1891.77347329637	-0.41374	0.0073868	0.037796	Fam134c	chr11	-	101096322	101119893	3229	protein_coding	family_with_sequence_similarity_134_member_C	1927	1216	1484	1567	1816	1906	27.2653889135	22.9718692194	25.5376748189	26.7634024815	35.5572473342	26.9188008763
ENSMUSG00000017897	59.9954245579887	26.0240819871571	0.97736	0.0034238	0.020622	Eya2	chr2	+	165595032	165771727	2460	protein_coding	eyes_absent_2_homolog_(Drosophila)	57	68	64	19	19	38	1.05861434761	1.68618262872	1.44564068968	0.425950240386	0.488313608306	0.704448661294
ENSMUSG00000017978	43.3724401973984	89.9759460279731	-0.89721	0.003943	0.023019	Cadps2	chr6	-	23262773	23839421	4969	protein_coding	Ca2+-dependent_activator_protein_for_secretion_2	50	42	48	53	105	91	0.459725966805	0.515597851383	0.536769384676	0.588230103924	1.33598208922	0.835166862533
ENSMUSG00000017999	524.779243545998	744.117985126006	-0.48696	0.0045867	0.025979	Ddx27	chr2	+	167015193	167034947	2714	protein_coding	DEAD_(Asp-Glu-Ala-Asp)_box_polypeptide_27	613	520	559	585	572	993	10.3192624592	11.6875721675	11.4450438583	11.8873868623	13.3249785618	16.6855398987
ENSMUSG00000018042	1877.24879540769	3133.60755856443	-0.72072	2.7694e-07	6.812e-06	Cyb5r3	chr15	-	83153494	83172592	2547	protein_coding	cytochrome_b5_reductase_3	2428	1778	1907	2622	2366	4044	43.5529688492	42.5827413803	41.6042066416	56.7732970578	58.7308286992	72.4074179141
ENSMUSG00000018076	1153.65255363953	820.448233277203	0.47977	0.00021122	0.0020988	Med13l	chr5	+	118560719	118765435	9293	protein_coding	mediator_complex_subunit_13-like	1470	1060	1232	720	650	973	7.22702279933	6.95794086417	7.36665391797	4.27284297616	4.42219361308	4.77482832777
ENSMUSG00000018102	386.408577050288	984.152833534028	-1.2991	1.294e-14	1.3522e-12	Hist1h2bc	chr13	+	23684199	23692488	736	protein_coding	histone_cluster_1_H2bc	463	393	389	906	876	976	28.7409556074	32.5720836356	29.3688731653	67.8876471513	75.2500209779	60.4745801566
ENSMUSG00000018126	3.1663786529683	18.5952795346616	-1.3767	0.0015993	0.011237	Baiap2l2	chr15	-	79258195	79285537	2276	protein_coding	BAI1-associated_protein_2-like_2	5	1	5	13	10	33	0.100368116391	0.0268014658499	0.122071208281	0.315000663388	0.277784542696	0.661214761861
ENSMUSG00000018143	647.893456044953	365.13040915639	0.78607	1.8185e-05	0.00025741	Mafk	chr5	+	139791513	139802653	3097	protein_coding	v-maf_musculoaponeurotic_fibrosarcoma_oncogene_family_protein_K_(avian)	761	578	768	365	223	472	11.2264249817	11.3845911419	13.7795651144	6.49968085996	4.55243749035	6.95026961237
ENSMUSG00000018166	303.240935627147	124.637229394848	1.219	4.8248e-10	2.2696e-08	Erbb3	chr10	-	128567523	128589652	6016	protein_coding	v-erb-b2_erythroblastic_leukemia_viral_oncogene_homolog_3_(avian)	410	259	329	135	95	121	3.11368056819	2.62616943069	3.03881014114	1.23756014516	0.998380548897	0.917230317927
ENSMUSG00000018169	357.709665536561	793.311058714597	-1.0642	4.6701e-06	7.9018e-05	Mfng	chr15	-	78755882	78773475	1865	protein_coding	MFNG_O-fucosylpeptide_3-beta-N-acetylglucosaminyltransferase	508	321	348	656	420	1290	12.4446562055	10.4992191657	10.3684993433	19.3983761796	14.2380589841	31.5436345668
ENSMUSG00000018171	632.82378679652	948.668619144448	-0.55951	0.0010912	0.0082	Vmp1	chr11	-	86583865	86683836	2787	protein_coding	vacuole_membrane_protein_1	796	537	741	814	927	897	13.0489067092	11.7535246427	14.7739537786	16.1074877601	21.0292168272	14.6776434289
ENSMUSG00000018196	548.046496873212	770.984972567891	-0.47933	0.0009531	0.007394	Glrx2	chr1	+	143716338	143749676	3905	protein_coding	glutaredoxin_2_(thioltransferase)	678	492	617	774	585	829	7.93243793648	7.68554853955	8.77969891008	10.931010118	9.47142143963	9.68131500049
ENSMUSG00000018286	2007.02898436487	2834.57681554983	-0.48356	0.0010089	0.0077232	Psmb6	chr11	+	70525367	70527858	966	protein_coding	proteasome_(prosome_macropain)_subunit_beta_type_6	2875	1657	2115	2972	1959	3164	135.974900539	104.634809324	121.660260487	169.672731911	128.214647615	149.368908365
ENSMUSG00000018287	590.614501316587	771.616506027256	-0.37448	0.0093601	0.044842	Spag7	chr11	-	70663771	70669416	1159	protein_coding	sperm_associated_antigen_7	799	526	613	767	608	807	31.4964328717	27.684272373	29.389522854	36.4965910978	33.1665636289	31.7534528717
ENSMUSG00000018326	3607.97073530921	6517.20335693754	-0.81866	2.4769e-06	4.5747e-05	Ywhab	chr2	+	163994960	164018588	3013	protein_coding	tyrosine_3-monooxygenase/tryptophan_5-monooxygenase_activation_protein_beta_polypeptide	4432	3811	3361	4901	5981	7585	67.2045453326	77.1561630738	61.984753364	89.7069197549	125.50325922	114.804077209
ENSMUSG00000018334	285.677787718322	474.753529849933	-0.6852	0.00096458	0.0074541	Ksr1	chr11	-	79013440	79146407	5495	protein_coding	kinase_suppressor_of_ras_1	478	211	275	515	366	454	3.97427785728	2.34231642473	2.78086876299	5.16868310469	4.21108223145	3.76781017614
ENSMUSG00000018339	93458.9288573689	61245.423889019	0.59174	7.1689e-05	0.00082989	Gpx3	chr11	+	54902453	54910377	1594	protein_coding	glutathione_peroxidase_3	141711	69574	101565	51528	55024	66104	4061.75078279	2662.49904714	3540.55424396	1782.77010523	2182.44935743	1891.21228939
ENSMUSG00000018377	1044.78726016288	757.860505724141	0.4514	0.0016074	0.011284	Vezf1	chr11	+	88068279	88084729	4583	protein_coding	vascular_endothelial_zinc_finger_1	1538	829	1109	722	572	868	15.3322010477	11.0340634893	13.446126279	8.68815807796	7.8908993709	8.63715526194
ENSMUSG00000018395	438.031032510993	240.299503327777	0.82754	2.2597e-06	4.2187e-05	Kif3a	chr11	+	53567379	53601967	3161	protein_coding	kinesin_family_member_3A	580	428	417	230	175	283	8.38303973964	8.25943003018	7.33038957354	4.01276488138	3.50020826813	4.08284411179
ENSMUSG00000018411	1594.93222591169	862.674406862819	0.85978	1.7862e-08	5.9048e-07	Mapt	chr11	+	104231390	104332090	5253	protein_coding	microtubule-associated_protein_tau	2003	1227	2031	862	669	912	17.4209396272	14.2484612999	21.4841422527	9.04982620201	8.05191256859	7.91750408582
ENSMUSG00000018412	770.357577761837	588.69726415383	0.37714	0.0077065	0.039008	Kansl1	chr11	-	104333229	104468861	5510	protein_coding	KAT8_regulatory_NSL_complex_subunit_1	924	707	872	517	492	661	7.66158103828	7.82705922794	8.79387691765	5.17463019131	5.64538854146	5.47079850121
ENSMUSG00000018442	603.492362262552	864.261603111745	-0.50497	0.00031169	0.0029077	Derl2	chr11	-	71007164	71019841	4369	protein_coding	Der1-like_domain_family_member_2	742	553	669	807	721	912	7.75925255279	7.72100603335	8.50862865011	10.1866612403	10.4335848804	9.51948934832
ENSMUSG00000018474	732.665511470389	2465.1536412308	-1.6699	6.8984e-20	1.4321e-17	Chd3	chr11	-	69343273	69369406	7261	protein_coding	chromodomain_helicase_DNA_binding_protein_3	1030	584	815	1904	2559	2381	6.48095215239	4.90622222617	6.23701327885	14.4614180585	22.2820006538	14.9542217827
ENSMUSG00000018476	1292.34698143696	1702.21407330573	-0.38918	0.0017605	0.012123	Kdm6b	chr11	-	69398508	69413675	6654	protein_coding	KDM1_lysine_(K)-specific_demethylase_6B	1780	1150	1316	1531	1380	1927	12.2218017004	10.5425543606	10.9897696478	12.6891569167	13.1122319576	13.2068661627
ENSMUSG00000018501	3131.08009441541	2492.24516851763	0.32245	0.0096616	0.04587	Ncor1	chr11	-	62316426	62458541	9037	protein_coding	nuclear_receptor_co-repressor_1	3975	2895	3333	2127	2140	2794	20.0960581122	19.5413737428	20.4939903833	12.9802656727	14.9716554723	14.0994761791
ENSMUSG00000018537	375.50930075599	257.323421148567	0.52115	0.0045781	0.025949	Pcgf2	chr11	-	97688823	97700497	2485	protein_coding	polycomb_group_ring_finger_2	510	281	456	269	178	288	9.37652271885	6.89780213001	10.196566273	5.96988906223	4.52870407297	5.28526726203
ENSMUSG00000018554	2306.70482495386	1331.19476160273	0.76531	2.5855e-06	4.7528e-05	Ybx2	chr11	+	69935796	69941605	1673	protein_coding	Y_box_protein_2	2555	1887	3081	1282	1095	1378	69.7738987535	68.8029032574	102.331950964	42.2602885491	41.380764674	37.5624693734
ENSMUSG00000018559	830.593686971246	1209.58548517265	-0.52961	5.2305e-05	0.00063327	Ctdnep1	chr11	+	69981156	69990601	1627	protein_coding	CTD_nuclear_envelope_phosphatase_1	1135	715	884	1182	927	1328	31.8717812351	26.8070666479	30.1911884354	40.0654751391	36.0223892425	37.2230007215
ENSMUSG00000018567	2692.84236484032	4405.17139419214	-0.69762	2.4443e-09	9.9888e-08	Gabarap	chr11	+	69991143	69994951	1351	protein_coding	gamma-aminobutyric_acid_receptor_associated_protein	3470	2395	2944	4192	3272	5127	117.347043698	108.13865757	121.08712098	171.122177839	153.122242039	173.064832769
ENSMUSG00000018585	976.515926990504	2166.79994102728	-1.1182	5.1814e-15	5.6813e-13	Atox1	chr11	-	55446641	55461239	541	protein_coding	ATX1_(antioxidant_protein_1)_homolog_1_(yeast)	1346	764	1127	2112	1511	2600	113.669990052	86.1443698957	115.755636578	215.296526212	176.582447796	219.16789754
ENSMUSG00000018599	950.78164982953	1342.90690513201	-0.48184	0.0022115	0.01459	Mief2	chr11	+	60728398	60732951	2522	protein_coding	mitochondrial_elongation_factor_2	1246	940	902	1286	1146	1340	22.5720491515	22.7359746621	19.8736186505	28.1213561183	28.7289576358	24.2303995063
ENSMUSG00000018604	281.185239133598	542.503305249398	-0.85974	0.00070153	0.0057368	Tbx3	chr5	+	119670669	119684724	4982	protein_coding	T-box_3	512	195	252	611	279	690	4.69530993366	2.38760067714	2.8106858953	6.76359914973	3.54063219088	6.31605969744
ENSMUSG00000018648	6.74506033132135	27.0521942990867	-1.1975	0.0055289	0.03011	Dusp14	chr11	-	84048041	84069261	1571	protein_coding	dual_specificity_phosphatase_14	6	12	2	39	13	25	0.174491024498	0.465946298722	0.0707406925646	1.36907990427	0.523175623761	0.725712631404
ENSMUSG00000018654	67.0164567089011	31.6168778156361	0.89176	0.0065285	0.034329	Ikzf1	chr11	+	11685003	11772926	5163	protein_coding	IKAROS_family_zinc_finger_1	66	52	100	24	21	48	0.584036295632	0.614372861953	1.07625051345	0.256359544047	0.257156498212	0.423974728715
ENSMUSG00000018661	427.640559643043	310.334091395993	0.44564	0.0081497	0.040515	Cog1	chr11	+	113649169	113667054	3935	protein_coding	component_of_oligomeric_golgi_complex_1	562	405	427	258	278	340	6.52513657397	6.27828594437	6.02974068159	3.61589110638	4.46663425999	3.94035217218
ENSMUSG00000018672	624.731400766532	880.19864902037	-0.48303	0.00080242	0.00644	Copz2	chr11	+	96849870	96861203	1045	protein_coding	coatomer_protein_complex_subunit_zeta_2	793	573	671	823	625	1084	34.6700864103	33.4479216126	35.6797437324	43.4334091	37.8132547354	47.3057410766
ENSMUSG00000018677	4323.07569784094	8315.01808224644	-0.92558	1.3947e-14	1.4477e-12	Slc25a39	chr11	-	102402985	102407946	1685	protein_coding	solute_carrier_family_25_member_39	5671	3816	4679	7477	7213	8739	153.765097971	138.146302684	154.300963057	244.71909013	270.642726832	236.517180284
ENSMUSG00000018707	4297.83618380716	5772.82798949243	-0.41443	0.0037768	0.022232	Dync1h1	chr12	+	110601452	110666945	14342	protein_coding	dynein_cytoplasmic_1_heavy_chain_1	5635	4305	4004	5156	4506	6830	17.950734743	18.3102486864	15.5131448399	19.8263863258	19.8637757077	21.7176007114
ENSMUSG00000018761	1007.47437905929	1638.33628210757	-0.68186	1.8549e-06	3.548e-05	Mpdu1	chr11	-	69656697	69662642	1321	protein_coding	mannose-P-dolichol_utilization_defect_1	1244	859	1194	1414	1480	1712	43.0244760233	39.6662506129	50.224660051	59.0319277329	70.8335864027	59.101948803
ENSMUSG00000018770	3165.40227423463	5503.31625116102	-0.77636	5.9371e-08	1.693e-06	Atp5g3	chr2	-	73908447	73911326	862	protein_coding	ATP_synthase_H+_transporting_mitochondrial_F0_complex_subunit_C3_(subunit_9)	4136	2742	3506	5711	3659	6424	219.215516681	194.039876641	226.006090391	365.38041789	268.370933708	339.859273793
ENSMUSG00000018774	120.079638204511	72.0637290342252	0.67751	0.0043961	0.025109	Cd68	chr11	-	69664213	69666153	1230	protein_coding	CD68_antigen	167	95	136	57	58	92	6.20310863336	4.71139263907	6.14397293113	2.55570144232	2.98128308229	3.41101457048
ENSMUSG00000018796	21258.2176723766	37368.5134910609	-0.78042	7.8689e-06	0.00012401	Acsl1	chr8	+	46471041	46536051	5632	protein_coding	acyl-CoA_synthetase_long-chain_family_member_1	23063	22412	22414	31070	35753	37673	187.090260664	242.744150245	221.142501635	304.241869423	401.356384914	305.048165864
ENSMUSG00000018800	187.980575729297	115.420154939786	0.65896	0.0012457	0.009127	Abca5	chr11	-	110269369	110337716	8231	protein_coding	ATP-binding_cassette_sub-family_A_(ABC1)_member_5	244	168	203	113	79	140	1.35436353369	1.24505198567	1.37043655011	0.757122609791	0.606812925706	0.775668745723
ENSMUSG00000018821	136.735308841108	327.001299533671	-1.1869	6.7829e-09	2.5495e-07	Avpi1	chr19	-	42123273	42129059	1044	protein_coding	arginine_vasopressin-induced_1	185	139	120	292	295	330	8.09597683668	8.12166565338	6.38699011603	15.4249131213	17.8649518828	14.4149884865
ENSMUSG00000018822	12.479999854945	51.5037198854905	-1.4284	0.000367	0.0033455	Sfrp5	chr19	-	42197971	42202252	1900	protein_coding	secreted_frizzled-related_sequence_protein_5	26	9	8	45	18	94	0.62519827953	0.288948013931	0.233965532672	1.30616874268	0.598961955008	2.25618709747
ENSMUSG00000018841	365.699182763647	534.449409086366	-0.53038	0.0011887	0.0087923	Rad51d	chr11	-	82876434	82890614	3547	protein_coding	RAD51_homolog_D	437	317	439	464	390	688	5.62883185676	5.45166146009	6.87731360309	7.21434930017	6.95158363345	8.84561653485
ENSMUSG00000018846	1674.80423770947	2894.28497148617	-0.74105	0.00045647	0.0040428	Pank3	chr11	+	35769484	35791285	7376	protein_coding	pantothenate_kinase_3	2067	1832	1472	1884	2915	3365	12.8031724679	15.150793066	11.0892557242	14.0864112777	24.9860718533	20.8048706092
ENSMUSG00000018849	40.1324745929935	4.47592645472967	2.1686	4.7755e-08	1.3972e-06	Wwc1	chr11	-	35838400	35980527	4531	protein_coding	WW_C2_and_coiled-coil_domain_containing_1	42	42	44	4	3	6	0.423499844715	0.565439356328	0.539602696186	0.0486862475508	0.0418608002102	0.0603890290322
ENSMUSG00000018858	365.316539733877	628.896506556487	-0.75134	1.2883e-05	0.00019085	Ict1	chr11	+	115403752	115412674	2596	protein_coding	immature_colon_carcinoma_transcript_1	507	343	346	583	563	614	8.92280287234	8.05972524734	7.40605456367	12.3852346881	13.7114707086	10.786102465
ENSMUSG00000018900	1187.10402182412	1650.21140354337	-0.45758	0.005155	0.028503	Slc22a5	chr11	-	53864542	53891660	3062	protein_coding	solute_carrier_family_22_(organic_cation_transporter)_member_5	1375	998	1501	1493	1518	1599	20.5161345686	19.8818210326	27.2389901464	26.8902596151	31.3434587168	23.8146463195
ENSMUSG00000018909	813.517361957276	1115.30703224982	-0.44108	0.0022516	0.014805	Arrb1	chr7	+	99535466	99606771	7135	protein_coding	arrestin_beta_1	1084	672	925	946	1014	1177	6.94118040279	5.7452125545	7.20382662351	7.31202273018	8.98512888358	7.52286631093
ENSMUSG00000018923	78.289374890559	128.506420305361	-0.65924	0.0039929	0.023223	Med11	chr11	+	70451919	70453727	902	protein_coding	mediator_complex_subunit_11	102	67	88	124	109	128	5.16644322757	4.53105225097	5.42115258629	7.58150667099	7.64012200555	6.47149009418
ENSMUSG00000018932	580.656438602538	882.816353827265	-0.58469	0.00019619	0.0019669	Map2k3	chr11	+	60932033	60952811	2198	protein_coding	mitogen-activated_protein_kinase_kinase_3	791	540	569	916	667	916	16.441703897	14.986384708	14.3846756922	22.9830763296	19.1857366692	19.0050337078
ENSMUSG00000018999	315.411673974912	507.560727913302	-0.66226	4.5977e-05	0.00056847	Slc35b4	chr6	-	34153380	34177111	6253	protein_coding	solute_carrier_family_35_member_B4	425	254	363	422	387	653	3.10526400079	2.47785616723	3.22577218702	3.72189739283	3.91293712811	4.76239716738
ENSMUSG00000019039	329.206921972149	466.169079910056	-0.47769	0.0079526	0.03974	Dalrd3	chr9	+	108569892	108572771	1737	protein_coding	DALR_anticodon_binding_domain_containing_3	413	249	425	480	365	470	10.8629620023	8.74440640892	13.5957950225	15.2398886116	13.2853616004	12.3395379539
ENSMUSG00000019054	788.623809978051	1333.85948230363	-0.73778	6.1459e-07	1.3769e-05	Fis1	chr5	+	136953275	136966234	948	protein_coding	fission_1_(mitochondrial_outer_membrane)_homolog_(yeast)	971	740	851	1330	919	1579	46.7960202006	47.6161401297	49.8811800866	77.3719740448	61.2897016901	75.9581976741
ENSMUSG00000019080	108.33604279923	229.332455107106	-1.0222	2.7803e-07	6.8173e-06	Mfsd3	chr15	+	76701542	76704239	2169	protein_coding	major_facilitator_superfamily_domain_containing_3	140	87	130	228	168	258	2.94894390104	2.44675512027	3.33042223201	5.79716509737	4.89699953995	5.42451622564
ENSMUSG00000019082	1334.20705888452	1911.02922018527	-0.50371	0.00060426	0.0050774	Slc25a22	chr7	-	141429739	141437892	3264	protein_coding	solute_carrier_family_25_(mitochondrial_carrier_glutamate)_member_22	1572	1274	1471	1757	1685	1921	22.0039383166	23.8094894649	25.0425194265	29.6867042054	32.6384922889	26.8397257218
ENSMUSG00000019132	2325.18891416602	3091.83921739865	-0.39968	0.005524	0.030094	BC005537	chr13	+	24801657	24814013	3665	protein_coding	cDNA_sequence_BC005537	2783	2071	2717	2549	2846	3305	34.6926324134	34.4696540857	41.1937336054	38.3562579213	49.0954505913	41.1242834129
ENSMUSG00000019139	207.7462757067	368.557821195978	-0.76694	0.00066189	0.0054772	Isyna1	chr8	+	70594481	70597288	1836	protein_coding	myo-inositol_1-phosphate_synthase_A1	307	203	171	295	377	351	7.6394787257	6.74456844427	5.17534052049	8.86114234171	12.9822212652	8.71837004186
ENSMUSG00000019158	746.0406833552	1249.59312570487	-0.71802	1.1431e-05	0.00017241	Tmem160	chr7	+	16452779	16455489	814	protein_coding	transmembrane_protein_160	1085	658	719	1208	826	1577	60.8980463642	49.3096924674	49.0817435784	81.8432568441	64.1558075478	88.3503241173
ENSMUSG00000019188	789.571669779799	1397.81371214634	-0.79655	1.7828e-07	4.6034e-06	H13	chr2	+	152669461	152708670	5204	protein_coding	histocompatibility_13	1144	641	835	1225	1279	1414	10.0435388487	7.51366013679	8.91588964218	12.9819273575	15.5386609325	12.391188971
ENSMUSG00000019194	518.653833959815	884.757959907445	-0.7098	0.0028512	0.017864	Scn1b	chr7	-	31116524	31126945	1515	protein_coding	sodium_channel_voltage-gated_type_I_beta	637	515	525	1203	552	727	19.2098877308	20.7360199216	19.2558266369	43.7918576479	23.0359845402	21.8837949424
ENSMUSG00000019278	357.91147353339	722.631731058803	-0.95839	3.4003e-06	6.0163e-05	Dpep1	chr8	+	123186235	123201810	2241	protein_coding	dipeptidase_1_(renal)	406	410	321	545	599	931	8.27717627484	11.1602212729	7.95936961046	13.4120455456	16.8991670632	18.9456139296
ENSMUSG00000019338	386.233669106905	265.733136511037	0.51851	0.0013572	0.0097875	Zfp687	chr3	-	95006590	95015448	5208	protein_coding	zinc_finger_protein_687	522	345	400	232	204	326	4.57928374718	4.0409076449	4.26780445541	2.4567297396	2.47650680322	2.8546146031
ENSMUSG00000019362	882.504410271421	1913.30101126438	-1.0884	4.3683e-15	4.8237e-13	D8Ertd738e	chr8	-	84246237	84249761	659	protein_coding	DNA_segment_Chr_8_ERATO_Doi_738_expressed	1180	799	911	1942	1381	2132	81.8077823455	73.9591940564	76.8154287749	162.519016245	132.491677099	147.537576186
ENSMUSG00000019428	1805.40153910551	2631.4153135514	-0.5332	8.5641e-06	0.00013374	Fkbp8	chr8	+	70527724	70535328	1799	protein_coding	FK506_binding_protein_8	2346	1503	2088	2495	1995	3016	59.5792280151	50.9634268039	64.4933338809	76.4856145349	70.1119538774	76.4541444027
ENSMUSG00000019433	363.482646862475	528.616876766229	-0.52292	0.0005211	0.0045201	Gipc1	chr8	+	83652678	83664788	1615	protein_coding	GIPC_PDZ_domain_containing_family_member_1	507	317	373	505	419	575	14.3427840598	11.9734013616	12.833697601	17.2448422236	16.4029450424	16.2366405638
ENSMUSG00000019437	687.81495853427	1454.12039848316	-1.0459	1.4315e-11	9.0327e-10	Tlcd1	chr11	+	78176711	78181909	2897	protein_coding	TLC_domain_containing_1	806	645	777	1368	1284	1420	12.7111421002	13.5813213314	14.9034913653	26.042218356	28.021853746	22.3532516726
ENSMUSG00000019461	496.142991886193	336.297362973746	0.54022	0.00085686	0.0068207	Plscr3	chr11	+	69846376	69852058	2785	protein_coding	phospholipid_scramblase_3	683	390	571	296	246	427	11.2045271005	8.5422093885	11.3926932852	5.86147457318	5.58457645663	6.99203404324
ENSMUSG00000019464	1130.00204856291	2106.93522993226	-0.84665	3.5692e-05	0.00045777	Ptger1	chr8	+	83666833	83672753	4509	protein_coding	prostaglandin_E_receptor_1_(subtype_EP1)	1499	1062	1127	1635	2327	1825	15.1886587503	14.3672975656	13.8886226189	19.9976008434	32.6284528681	18.4579511438
ENSMUSG00000019471	1699.55466416436	2328.66929106856	-0.44635	0.00012798	0.0013648	Cdc37	chr9	-	21138541	21149906	2456	protein_coding	cell_division_cycle_37	2246	1518	1803	2174	1842	2602	41.7810564092	37.7028529578	40.7927384605	48.8170521943	47.4178214381	48.3147557544
ENSMUSG00000019494	2026.16540216603	2981.58149324086	-0.54509	3.1518e-05	0.00041377	Cops6	chr5	+	138161071	138164646	1787	protein_coding	COP9_(constitutive_photomorphogenic)_homolog_subunit_6_(Arabidopsis_thaliana)	2569	1958	2052	2766	2451	3221	65.6806707033	66.8373065613	63.8069962773	85.3626712713	86.7159711583	82.1990940351
ENSMUSG00000019558	1647.83558588066	524.620033122347	1.575	1.2044e-17	1.8567e-15	Slc6a8	chrX	+	73673150	73682502	3964	protein_coding	solute_carrier_family_6_(neurotransmitter_transporter_creatine)_member_8	2073	1268	2095	597	333	569	23.8926149149	19.512657113	29.3674256685	8.3057921562	5.31117878873	6.54605242684
ENSMUSG00000019578	1290.8000020132	2183.57023891671	-0.74104	1.352e-08	4.6781e-07	Ubxn6	chr17	-	56067045	56075028	3476	protein_coding	UBX_domain_protein_6	1700	1043	1514	2142	1619	2465	22.3443219758	18.3035506715	24.2025766428	33.9844364465	29.4474311118	32.3398509874
ENSMUSG00000019579	403.41319773828	620.779855760975	-0.60572	2.0177e-05	0.0002815	D17Wsu104e	chr17	-	56175744	56183920	1710	protein_coding	DNA_segment_Chr_17_Wayne_State_University_104_expressed	511	356	452	589	486	689	13.6528342239	12.6994435752	14.6878362177	18.995886159	17.9688586502	18.3748570941
ENSMUSG00000019689	1445.96040958169	2097.18512816784	-0.52534	2.6145e-05	0.00035123	1110001J03Rik	chr6	+	38533502	38539449	500	protein_coding	RIKEN_cDNA_1110001J03_gene	1866	1266	1604	2071	1627	2247	170.505998481	154.452345047	178.258339342	228.428594914	205.73012128	204.943395218
ENSMUSG00000019726	389.355931299359	553.542648118103	-0.48658	0.0097034	0.045991	Lyst	chr13	+	13590409	13777440	11806	protein_coding	lysosomal_trafficking_regulator	443	428	371	454	473	647	1.71434795828	2.21142286341	1.74617042161	2.1207693968	2.53302044613	2.49920775852
ENSMUSG00000019731	683.117895956296	935.670471990136	-0.43612	0.0098645	0.04657	Slc35e1	chr8	-	72480641	72492614	4383	protein_coding	solute_carrier_family_35_member_E1	922	668	635	817	864	939	9.61075436636	9.29684942533	8.05040540635	10.2799489911	12.4630002959	9.77000937035
ENSMUSG00000019782	429.342181696904	961.446343809525	-1.1243	1.6684e-12	1.2281e-10	Rwdd1	chr10	-	33996555	34019624	1090	protein_coding	RWD_domain_containing_1	597	395	416	984	678	1084	25.0233736228	22.105553971	21.2071510348	49.7861994152	39.3263399817	45.3527517661
ENSMUSG00000019791	773.599694588779	1087.3144982309	-0.48009	0.00021454	0.0021235	Hint3	chr10	-	30608141	30618479	875	protein_coding	histidine_triad_nucleotide_binding_protein_3	1065	650	837	986	829	1296	55.6082953244	45.3143869466	53.1536266582	62.145435493	59.8999984339	67.5457156087
ENSMUSG00000019794	230.68017910235	387.551222844289	-0.72375	4.6835e-06	7.9091e-05	Katna1	chr10	+	7726000	7763150	1775	protein_coding	katanin_p60_(ATPase-containing)_subunit_A1	305	201	251	356	304	444	7.8505396097	6.90762106543	7.85761707965	11.0609394372	10.8281823228	11.4073685072
ENSMUSG00000019797	1027.93942854785	1444.78876396457	-0.47942	0.00071049	0.0057955	1700021F05Rik	chr10	-	43525121	43540994	898	protein_coding	RIKEN_cDNA_1700021F05_gene	1298	1015	1018	1355	1100	1668	66.0383757486	68.9478154994	62.992223454	83.2153285828	77.445588095	84.7072471842
ENSMUSG00000019804	1532.22094781062	1943.43851322442	-0.33515	0.0068046	0.035351	Snx3	chr10	+	42502030	42535381	1401	protein_coding	sorting_nexin_3	2103	1260	1698	1823	1595	2078	68.5802658958	54.8609362638	67.3465026325	71.7610702517	71.9785155307	67.640726975
ENSMUSG00000019810	293.145125540861	167.401531932955	0.76013	0.00017753	0.0017968	Fuca2	chr10	+	13499540	13519035	5741	protein_coding	fucosidase_alpha-L-_2_plasma	350	314	276	143	142	190	2.78534197934	3.33636000525	2.671388376	1.37369040386	1.56379971996	1.50926990662
ENSMUSG00000019837	242.188703363469	371.948619389473	-0.59897	0.00026882	0.0025662	Gtf3c6	chr10	-	40249203	40257665	1020	protein_coding	general_transcription_factor_IIIC_polypeptide_6_alpha	321	218	254	337	275	456	14.3781459535	13.0372840273	13.8372262337	18.2209116762	17.0456220856	20.387573021
ENSMUSG00000019850	148.601381005245	85.9718965817823	0.73416	0.0014246	0.010174	Tnfaip3	chr10	-	19000910	19015657	6199	protein_coding	tumor_necrosis_factor_alpha-induced_protein_3	186	133	166	64	83	95	1.37084810196	1.30876240111	1.48799663261	0.569375415784	0.846519154566	0.698880346339
ENSMUSG00000019853	25.1569658835303	172.372493291503	-2.4471	4.431e-18	7.4991e-16	Hebp2	chr10	-	18540123	18546076	1910	protein_coding	heme_binding_protein_2	35	25	22	124	181	175	0.837206717454	0.798431103067	0.640036601156	3.58037644881	5.99136173145	4.17835696731
ENSMUSG00000019866	244.233269286782	403.460294429089	-0.68666	0.00075345	0.0061036	Aim1	chr10	-	43950307	44004846	7416	protein_coding	absent_in_melanoma_1	309	221	267	407	231	539	1.90364860754	1.8178303825	2.00058513222	3.02666992903	1.96934857106	3.31451434294
ENSMUSG00000019883	223.76303307281	703.492515945615	-1.169	0.0034438	0.020727	Echdc1	chr10	+	29313166	29346661	3048	protein_coding	enoyl_Coenzyme_A_hydratase_domain_containing_1	217	278	204	412	963	511	3.25269092785	5.56366072318	3.71903873292	7.45457051451	19.9752239917	7.64551590487
ENSMUSG00000019890	51.6158299430278	13.7957658415064	1.3343	0.00090437	0.0071188	Nts	chr10	-	102481760	102490418	1176	protein_coding	neurotensin	106	21	55	22	6	11	4.11809698775	1.08928814776	2.59878807017	1.03170546946	0.322570213865	0.426565985826
ENSMUSG00000019907	659.942625405259	480.13541276059	0.43768	0.0092168	0.044355	Ppp1r12a	chr10	+	108162400	108277575	3403	protein_coding	protein_phosphatase_1_regulatory_(inhibitor)_subunit_12A	787	637	711	420	333	639	10.566004966	11.4184798139	11.6097574965	6.80656059463	6.1867507254	8.56327256627
ENSMUSG00000019920	921.764159825059	714.845593817194	0.3559	0.0097691	0.046247	Lims1	chr10	+	58323466	58424691	4327	protein_coding	LIM_and_senescent_cell_antigen-like_domains_1	1188	858	959	667	530	850	12.5437552804	12.0957053209	12.3153627537	8.50118197159	7.74407067629	8.95845031057
ENSMUSG00000019942	19.425483336577	4.09277883660059	1.188	0.0067611	0.035219	Cdk1	chr10	-	69336635	69352938	2886	protein_coding	cyclin-dependent_kinase_1	46	6	18	5	4	2	0.72821485195	0.126819410134	0.346570565548	0.0955463390734	0.0876282216459	0.0316034523614
ENSMUSG00000019970	587.628301732849	1437.08297232377	-1.2253	2.0022e-10	9.9599e-09	Sgk1	chr10	+	21882184	21999903	3096	protein_coding	serum/glucocorticoid_regulated_kinase_1	738	457	742	1540	828	1799	10.8906408711	9.00421908183	13.3173695074	27.4321686842	16.9086805128	26.4990966995
ENSMUSG00000019977	821.265403875523	1242.4858567266	-0.58096	6.185e-05	0.00073121	Hbs1l	chr10	+	21295979	21368889	2793	protein_coding	Hbs1-like_(S._cerevisiae)	1012	786	866	1144	1078	1272	16.5541773649	17.1665259977	17.2290944977	22.5889197525	24.4021537226	20.7690692429
ENSMUSG00000019979	181.366411985102	96.6894679053979	0.84381	0.00014926	0.0015464	Apaf1	chr10	-	90989311	91082770	6577	protein_coding	apoptotic_peptidase_activating_factor_1	277	144	184	78	74	127	1.92419886619	1.3355663104	1.55455280185	0.654044254102	0.711351434073	0.880596059479
ENSMUSG00000019988	205.680107396044	139.801585833897	0.52969	0.0073407	0.037572	Nedd1	chr10	-	92684746	92722420	3534	protein_coding	neural_precursor_cell_expressed_developmentally_down-regulated_gene_1	260	183	229	114	128	152	3.36128107274	3.15875068993	3.60067923265	1.77901119075	2.28993817924	1.96145297881
ENSMUSG00000020009	1823.6248038242	1404.3246387632	0.36698	0.0073018	0.037433	Ifngr1	chr10	+	19591949	19610229	2112	protein_coding	interferon_gamma_receptor_1	2233	1709	1981	1140	1182	1682	48.3050834164	49.3604322409	52.1201981784	29.7681133906	35.3837531186	36.3189208883
ENSMUSG00000020010	33.4103117870454	127.054645483017	-1.6316	2.682e-07	6.6177e-06	Vnn3	chr10	+	23851462	23869843	1811	protein_coding	vanin_3	35	26	48	66	111	193	0.882973401622	0.875761205484	1.47278137629	2.0098602409	3.87511737871	4.86003858597
ENSMUSG00000020014	192.437642333105	110.362839820036	0.75533	0.00054117	0.0046552	4930485B16Rik	chr10	-	92775619	93081618	9903	protein_coding	cilia_and_flagella_associated_protein_54	235	169	224	94	108	105	1.08417430542	1.04100000307	1.25688845179	0.523481632822	0.689504825517	0.483529948958
ENSMUSG00000020021	164.081380945117	95.1219905381323	0.71928	0.0018804	0.012785	Fgd6	chr10	+	94036001	94145339	8044	protein_coding	FYVE_RhoGEF_and_PH_domain_containing_6	203	140	194	88	58	132	1.15298060865	1.061663237	1.34012455468	0.603324531124	0.455865016312	0.748346493285
ENSMUSG00000020022	4685.83669629879	6622.03367701802	-0.48868	0.00010937	0.0011916	Ndufa12	chr10	+	94198955	94221443	1110	protein_coding	NADH_dehydrogenase_(ubiquinone)_1_alpha_subcomplex_12	5905	4363	4986	6610	4945	7282	243.049622217	239.769004112	249.600121307	328.411876663	281.659011425	299.177242124
ENSMUSG00000020023	1572.4158164477	2244.82107575109	-0.49697	0.001974	0.013278	Tmcc3	chr10	+	94311949	94590956	5530	protein_coding	transmembrane_and_coiled_coil_domains_3	2033	1608	1447	1922	1672	2875	16.796170499	17.7374718136	14.5398155283	19.1676391984	19.1157558637	23.7090185448
ENSMUSG00000020029	2994.6827993057	2323.19021214597	0.35857	0.0032451	0.019721	Nudt4	chr10	-	95547007	95564167	3231	protein_coding	nudix_(nucleoside_diphosphate_linked_moiety_X)-type_motif_4	3882	2756	3137	2170	1734	2743	54.8929537195	52.0323044172	53.9501997981	37.0393323434	33.9306725983	38.7159310928
ENSMUSG00000020042	30.4775774956943	7.2793594114649	1.3645	0.00097251	0.0074997	Btbd11	chr10	+	85386814	85660292	5788	protein_coding	BTB_(POZ)_domain_containing_11	24	39	31	4	9	7	0.189443952651	0.411023724032	0.297610786851	0.038112886602	0.0983092358773	0.0551531569285
ENSMUSG00000020053	457.715801752577	803.999213311633	-0.7376	0.0035531	0.02118	Igf1	chr10	+	87858265	87937042	7052	protein_coding	insulin-like_growth_factor_1	791	355	398	427	804	1064	5.12462637062	3.07076692816	3.13607373451	3.33930390413	7.20815436496	6.88066134287
ENSMUSG00000020057	484.294335384684	847.302103697471	-0.77726	4.2842e-06	7.3788e-05	Dram1	chr10	-	88322804	88379080	2807	protein_coding	DNA-damage_regulated_autophagy_modulator_1	615	441	524	613	720	1099	10.0099228526	9.58356255681	10.3729998365	12.0436585884	16.2169962881	17.8548472217
ENSMUSG00000020069	898.677593962119	638.192473237778	0.47863	0.0016618	0.011546	Hnrnph3	chr10	-	63014664	63024217	2213	protein_coding	heterogeneous_nuclear_ribonucleoprotein_H3	1141	689	1137	592	481	752	23.5560386213	18.9919086728	28.5492397328	14.7530110134	13.741811786	15.4966307644
ENSMUSG00000020070	286.687713713275	192.612709661912	0.54849	0.0034557	0.020774	Rufy2	chr10	+	62980223	63017210	4502	protein_coding	RUN_and_FYVE_domain-containing_2	338	243	355	188	160	194	3.43011939236	3.29254400592	4.38165681328	2.30299360721	2.24695733159	1.96515629963
ENSMUSG00000020076	1086.60597578404	1679.28357503853	-0.61358	3.387e-06	5.9994e-05	Ddx50	chr10	-	62616023	62651218	2527	protein_coding	DEAD_(Asp-Glu-Ala-Asp)_box_polypeptide_50	1376	1002	1163	1514	1449	1771	24.877756872	24.1876282338	25.5734882046	33.0415952618	36.2529604347	31.9605451098
ENSMUSG00000020078	940.601241293858	1318.39454851937	-0.47562	0.0002946	0.0027632	Vps26a	chr10	-	62454843	62486805	3104	protein_coding	vacuolar_protein_sorting_26_homolog_A_(yeast)	1240	842	998	1149	1144	1431	18.2514763404	16.5470730486	17.8658764116	20.4144972949	23.3015411191	21.0241661388
ENSMUSG00000020081	0	8.78612312810977	-1.3476	0.0012677	0.0092591	Tacr2	chr10	+	62252438	62265990	2258	protein_coding	tachykinin_receptor_2	0	0	0	8	7	10	0.0	0.0	0.0	0.195391840259	0.195999261923	0.201965375365
ENSMUSG00000020086	70.9510921004762	113.558898195356	-0.6245	0.008918	0.043283	H2afy2	chr10	-	61738665	61784147	2175	protein_coding	H2A_histone_family_member_Y2	103	63	68	107	84	134	2.16359510706	1.76690049898	1.73726131156	2.71309430791	2.44174528785	2.80961230138
ENSMUSG00000020087	1523.67364816966	2217.00005926484	-0.5281	8.2583e-05	0.00093749	Tysnd1	chr10	+	61695514	61702773	2286	protein_coding	trypsin_domain_containing_1	2023	1414	1541	2133	1831	2287	40.4312979849	37.7314928661	37.4577691989	51.4582488914	50.6398547992	45.6237309183
ENSMUSG00000020088	1896.76735879654	2874.44021077694	-0.58746	2.2447e-06	4.1956e-05	Sar1a	chr10	+	61680310	61693295	2611	protein_coding	SAR1_gene_homolog_A_(S._cerevisiae)	2536	1730	1942	2610	2419	3096	44.3752082917	40.4175548658	41.3292810442	55.1282249879	58.5745998003	54.0748021145
ENSMUSG00000020089	2285.58277298874	3791.36347483875	-0.70424	1.3129e-05	0.00019414	Ppa1	chr10	+	61648552	61674168	1432	protein_coding	pyrophosphatase_(inorganic)_1	2751	1883	2852	3490	3525	3545	87.7698992071	80.2117713719	110.667984326	134.407277044	155.631117849	112.894836823
ENSMUSG00000020107	472.932979718387	655.913489140786	-0.45807	0.0028185	0.017702	Anapc16	chr10	-	59987409	60003135	2464	protein_coding	anaphase_promoting_complex_subunit_16	626	394	537	628	452	809	11.6073119642	9.75408023217	12.1101376311	14.05592121	11.5978654167	14.9729949033
ENSMUSG00000020108	662.269058917797	1144.94766166907	-0.76357	2.9233e-06	5.2926e-05	Ddit4	chr10	-	59949675	59951770	1685	protein_coding	DNA-damage-inducible_transcript_4	694	632	803	1096	864	1305	18.8173122892	22.8795763355	26.4808021659	35.8716226806	32.4185936479	35.319249373
ENSMUSG00000020109	490.698125128734	709.512654141724	-0.51341	0.0017251	0.011927	Dnajb12	chr10	+	59879556	59899302	3070	protein_coding	DnaJ_(Hsp40)_homolog_subfamily_B_member_12	603	486	498	651	629	710	8.97381193758	9.6566990975	9.01376982955	11.6945357787	12.9536632724	10.5468029472
ENSMUSG00000020116	306.779775884567	534.919207614326	-0.77529	6.8452e-07	1.5139e-05	Pno1	chr11	-	17203198	17211568	1544	protein_coding	partner_of_NOB1_homolog_(S._cerevisiae)	399	255	355	536	402	582	11.8065667525	10.0745043717	12.7760485579	19.1451100683	16.4611089967	17.1900265433
ENSMUSG00000020130	850.614002880534	586.799994915144	0.5217	0.00012362	0.0013283	Tbc1d15	chr10	-	115197877	115251493	3773	protein_coding	TBC1_domain_family_member_15	1060	774	938	508	480	683	12.8356269748	12.5136775712	13.8143841879	7.42535601163	8.04330922884	8.25533605628
ENSMUSG00000020133	446.909746905926	732.465740541021	-0.69074	4.0796e-06	7.0971e-05	2310011J03Rik	chr10	-	80318254	80320537	1649	protein_coding	RIKEN_cDNA_2310011J03_gene	636	400	435	693	587	796	17.6211597002	14.7968796299	14.6583166126	23.1767722322	22.5059722532	22.0137115094
ENSMUSG00000020137	329.695686746263	165.236990339496	0.92843	4.9207e-05	0.00060185	Thap2	chr10	-	115369966	115384435	3408	protein_coding	THAP_domain_containing_apoptosis_associated_protein_2	362	324	374	142	174	138	4.85296335163	5.7993087303	6.09800130268	2.29788945472	3.22797375987	1.84663200778
ENSMUSG00000020142	86.1704897651053	23.9223739408628	1.5249	4.9627e-06	8.3354e-05	Slc1a4	chr11	-	20302180	20332713	3926	protein_coding	solute_carrier_family_1_(glutamate/neutral_amino_acid_transporter)_member_4	99	58	128	12	25	31	1.15208076707	0.901173689228	1.81165364066	0.168566521385	0.402596548125	0.360090991972
ENSMUSG00000020155	1.45706651888208	11.1367314360012	-1.1221	0.0096528	0.045864	Kcnmb1	chr11	+	33963013	33973641	4191	protein_coding	potassium_large_conductance_calcium-activated_channel_subfamily_M_beta_member_1	0	3	1	16	7	8	0.0	0.0436650939687	0.0132586051084	0.210543915679	0.105599220573	0.0870508838128
ENSMUSG00000020163	8280.23167096653	14095.9986823953	-0.74756	8.9845e-08	2.4672e-06	Uqcr11	chr10	-	80402997	80406830	605	protein_coding	ubiquinol-cytochrome_c_reductase_complex_III_subunit_XI	11521	6545	9381	14647	9902	15671	870.027197654	659.910565149	861.607078054	1335.16113097	1034.77965373	1181.25101475
ENSMUSG00000020170	599.962880059487	443.673182382883	0.41941	0.01029	0.048129	Frs2	chr10	-	117070129	117148474	5682	protein_coding	fibroblast_growth_factor_receptor_substrate_2	679	583	672	406	381	463	5.45967224719	6.25890169798	6.57178792932	3.94062563301	4.23939691844	3.71604205451
ENSMUSG00000020183	84.8654915244131	157.701852639197	-0.82647	0.00037082	0.0033764	Cpm	chr10	+	117629500	117687352	5195	protein_coding	carboxypeptidase_M	111	64	106	123	121	212	0.976192471703	0.751493497893	1.13379832243	1.30574969592	1.47258425255	1.86102054525
ENSMUSG00000020190	8512.47923718318	12853.9689820284	-0.58323	1.5101e-06	2.9576e-05	Mknk2	chr10	-	80665332	80671976	3065	protein_coding	MAP_kinase-interacting_serine/threonine_kinase_2	10112	8042	9426	11594	10305	14676	150.731704166	160.053212371	170.888348729	208.613875403	212.567982564	218.362512585
ENSMUSG00000020198	1519.13744958344	2003.91492362826	-0.39064	0.0035843	0.021341	Ap3d1	chr10	-	80706978	80742211	4730	protein_coding	adaptor-related_protein_complex_3_delta_1_subunit	1914	1478	1536	1790	1670	2219	18.4875269421	19.0609305314	18.0445298771	20.8704716648	22.3221315861	21.3942477209
ENSMUSG00000020205	82.1941881873181	37.223167093648	0.99956	0.00045441	0.0040314	Phlda1	chr10	+	111506286	111508645	1949	protein_coding	pleckstrin_homology-like_domain_family_A_member_1	120	70	82	37	23	48	2.8129851153	2.19087200575	2.33785466843	1.04696040831	0.746098780966	1.12313059228
ENSMUSG00000020211	486.587144395129	311.705357726405	0.62141	6.3067e-05	0.00074334	Sf3a2	chr10	+	80798198	80804924	2213	protein_coding	splicing_factor_3a_subunit_2	650	394	562	295	230	367	13.4193033338	10.8603947999	14.1114096129	7.35158487997	6.57092871262	7.56285038635
ENSMUSG00000020219	2453.5209821454	4268.7354973788	-0.77513	2.4357e-07	6.0773e-06	Timm13	chr10	-	80899450	80900969	1225	protein_coding	translocase_of_inner_mitochondrial_membrane_13	3304	2098	2670	4477	2773	5017	123.225893864	104.472070125	121.112974208	201.553980514	143.117952488	186.770753532
ENSMUSG00000020225	747.600601887593	1178.92823045283	-0.64066	5.5217e-06	9.1363e-05	Tmbim4	chr10	+	120201590	120224917	904	protein_coding	transmembrane_BAX_inhibitor_motif_containing_4	923	702	804	1174	918	1246	46.6478141088	47.3695748502	49.4200425483	71.6209438894	64.2028909738	62.8565399002
ENSMUSG00000020238	749.019506441011	1072.31956631948	-0.50043	0.00075748	0.0061331	Ncln	chr10	-	81486249	81496392	3118	protein_coding	nicalin_homolog_(zebrafish)	1124	607	761	984	908	1134	16.4697962916	11.8752670682	13.5620094488	17.4044122394	18.4115381081	16.585852634
ENSMUSG00000020246	369.037363987222	259.281397165597	0.49042	0.0037439	0.022089	Hcfc2	chr10	+	82696160	82742428	3422	protein_coding	host_cell_factor_C2	452	315	440	214	226	295	6.03471072316	5.61514989083	7.14476860438	3.4488486965	4.17550268655	3.93136049633
ENSMUSG00000020253	2331.53675258064	3701.67665387061	-0.6465	1.8852e-05	0.00026588	Ppm1m	chr9	-	106194172	106199746	2625	protein_coding	protein_phosphatase_1M	2724	2091	2762	3257	3427	3671	47.4106405207	48.5909656951	58.466872493	68.4272087223	82.540126511	63.7758029835
ENSMUSG00000020264	7467.56525680374	10509.2366615689	-0.47932	0.00090202	0.0071075	Slc36a2	chr11	-	55158470	55185077	2429	protein_coding	solute_carrier_family_36_(proton/amino_acid_symporter)_member_2	8389	6744	9068	9768	9087	10688	157.790447118	169.363902443	207.443338591	221.778024145	236.522982521	200.664149619
ENSMUSG00000020267	2033.09004963634	3472.65953237029	-0.75717	5.516e-10	2.5869e-08	Hint1	chr11	+	54866383	54870501	636	protein_coding	histidine_triad_nucleotide_binding_protein_1	2779	1777	2129	3392	2624	3868	199.631678504	170.435915345	186.009036205	294.129850204	260.847722125	277.351301632
ENSMUSG00000020277	6711.13219134892	11754.9074945387	-0.75634	0.0004849	0.0042486	Pfkl	chr10	-	77986947	78010083	3730	protein_coding	phosphofructokinase_liver_B-type	7131	8405	5511	10591	10685	11629	87.3453183082	137.454730666	82.0988504038	156.591617468	181.111500292	142.178653635
ENSMUSG00000020280	375.52279298293	576.946118366907	-0.59221	0.00089146	0.0070455	Pus10	chr11	+	23665674	23732876	3559	protein_coding	pseudouridylate_synthase_10	471	350	401	463	565	584	6.04631746549	5.99888949031	6.26082956387	7.17452869368	10.0369276436	7.48317183095
ENSMUSG00000020283	1083.5819755896	1806.80636528509	-0.71699	8.1977e-07	1.7557e-05	Pex13	chr11	-	23646479	23665959	4146	protein_coding	peroxisomal_biogenesis_factor_13	1275	975	1272	1536	1629	1922	14.0500837894	14.3451840008	17.0479950362	20.431595962	24.8411741832	21.1409716686
ENSMUSG00000020284	417.91289896527	608.925786068456	-0.52625	0.00027529	0.0026135	1810043G02Rik	chr10	+	77978524	77986905	6282	protein_coding	RIKEN_cDNA_1810043G02_gene	561	356	458	564	511	644	4.08002624196	3.45686859498	4.05119401725	4.95132627492	5.14284341609	4.67507727663
ENSMUSG00000020289	232.452759809991	354.70221844297	-0.58263	0.001346	0.0097114	Nprl3	chr11	-	32225628	32267707	3531	protein_coding	nitrogen_permease_regulator-like_3	311	193	262	376	238	401	4.02402526387	3.33419039959	4.12305445213	5.87260108733	4.26147134986	5.17901911207
ENSMUSG00000020300	654.010179464645	488.232400017262	0.40843	0.0067757	0.035251	Cpeb4	chr11	+	31872211	31935634	6303	protein_coding	cytoplasmic_polyadenylation_element_binding_protein_4	836	594	705	389	420	581	6.05978195491	5.74870394208	6.21523145751	3.40363254787	4.21291131292	4.20368034286
ENSMUSG00000020307	730.38422766099	2417.20154855056	-1.6703	1.3694e-26	6.2709e-24	Cdc34	chr10	+	79682195	79688394	1262	protein_coding	cell_division_cycle_34	991	684	713	2557	1863	2394	35.8766865942	33.0618805163	31.3939289927	111.740792438	93.3327008339	86.5098680882
ENSMUSG00000020308	271.681921758029	464.454911376581	-0.75125	1.1381e-06	2.3103e-05	Tpgs1	chr10	+	79669410	79676126	1101	protein_coding	tubulin_polyglutamylase_complex_subunit_1	350	248	289	413	361	554	14.5237495943	13.7402668447	14.5856578099	20.6872663716	20.7300436442	22.9468620287
ENSMUSG00000020334	193.628451998697	125.424848988949	0.58009	0.0078111	0.039316	Slc22a4	chr11	-	53983123	54028090	2263	protein_coding	solute_carrier_family_22_(organic_cation_transporter)_member_4	237	181	211	89	103	170	4.78477829417	4.87893268478	5.18099768272	2.16893145173	2.87761709125	3.4258254082
ENSMUSG00000020354	163.263411028127	342.598920713783	-0.98092	6.4863e-05	0.0007622	Sgcd	chr11	-	46896253	47988969	4453	protein_coding	sarcoglycan_delta_(dystrophin-associated_glycoprotein)	180	190	147	283	359	303	1.84679137314	2.60274554056	1.83434126643	3.50488775577	5.0970874755	3.1030644223
ENSMUSG00000020376	643.570208069641	826.588238813882	-0.35225	0.0076963	0.038981	Rnf130	chr11	+	50025346	50104758	1502	protein_coding	ring_finger_protein_130	871	532	720	743	648	968	26.4939217657	21.6059071225	26.6365553175	27.2809352573	27.2762967527	29.3904532232
ENSMUSG00000020386	1028.66816275588	1613.6758842206	-0.62467	0.00019198	0.0019285	Sar1b	chr11	+	51763687	51791925	1201	protein_coding	SAR1_gene_homolog_B_(S._cerevisiae)	1245	926	1178	1639	1420	1431	47.3613825091	47.03257801	54.5026701941	75.2620979106	74.7524911931	54.3372287218
ENSMUSG00000020412	366.44507691218	496.138158511784	-0.42554	0.005436	0.029684	Ascc2	chr11	+	4637747	4685699	4844	protein_coding	activating_signal_cointegrator_1_complex_subunit_2	439	342	408	433	408	570	4.14055361872	4.30678088477	4.6802766548	4.92974137353	5.32520538034	5.36625838186
ENSMUSG00000020415	873.834122689324	592.329207660264	0.53278	0.0054111	0.029582	Pttg1	chr11	-	43420250	43426251	1674	protein_coding	pituitary_tumor-transforming_gene_1	1056	708	1102	692	378	617	28.8208305314	25.7993407898	36.5798261878	22.7976989629	14.2763333362	16.8085623323
ENSMUSG00000020423	730.239476626926	527.016563313384	0.44888	0.0090739	0.043849	Btg2	chr1	-	134075170	134079120	2743	protein_coding	B_cell_translocation_gene_2_anti-proliferative	933	644	812	499	329	706	15.5401019395	14.3215777472	16.4492354997	10.0326372985	7.5831635694	11.7376120746
ENSMUSG00000020432	1313.42017100015	2284.82865484813	-0.78302	1.0031e-10	5.3121e-09	Tcn2	chr11	-	3917192	3932159	2027	protein_coding	transcobalamin_2	1807	1150	1363	2119	1842	2521	40.7288765723	34.6078720846	37.3643648224	57.6524253128	57.4534629759	56.7178755849
ENSMUSG00000020437	126.392886485462	37.5517988218741	1.4418	1.2484e-05	0.00018601	Myo1g	chr11	-	6506548	6520965	4752	protein_coding	myosin_IG	181	66	182	32	17	64	1.74020403013	0.847224114921	2.1281902672	0.371376073489	0.226179282954	0.614192346902
ENSMUSG00000020440	877.641071970807	1200.45963625015	-0.43485	0.0092985	0.044685	Arf5	chr6	+	28423560	28426602	1116	protein_coding	ADP-ribosylation_factor_5	1167	640	1108	1131	811	1527	47.7754392474	34.9821570032	55.1684855936	55.890601576	45.9448664114	62.3987228886
ENSMUSG00000020453	219.986839669415	132.649630295414	0.66642	0.0043001	0.024631	Patz1	chr11	+	3288874	3309083	3702	protein_coding	POZ_(BTB)_and_AT_hook_containing_zinc_finger_1	306	193	225	109	79	204	3.77644391513	3.18017998405	3.37723748032	1.62379222408	1.3491834661	2.51301228485
ENSMUSG00000020458	4314.8104521698	7077.51411377157	-0.69788	1.0719e-07	2.8975e-06	Rtn4	chr11	+	29692947	29744331	4618	protein_coding	reticulon_4	5061	4037	4882	6891	5662	7461	50.0703279486	53.3255846989	58.7434356852	82.2940990859	77.5168774311	73.6790419429
ENSMUSG00000020462	168.561114498815	276.22955775287	-0.66452	0.002328	0.015211	Ccdc104	chr11	-	29221532	29247409	1664	protein_coding	cilia_and_flagella_associated_protein_36	212	152	186	188	283	304	5.82077170384	5.57212783275	6.21119435443	6.23081563682	10.7525989319	8.33146012876
ENSMUSG00000020464	549.837258754263	356.575549806041	0.59042	0.0039564	0.023089	Pnpt1	chr11	+	29130744	29161828	3368	protein_coding	polyribonucleotide_nucleotidyltransferase_1	567	525	674	329	343	316	7.69146385138	9.50863169359	11.119962186	5.38721351972	6.43876197675	4.27873961857
ENSMUSG00000020477	1158.88848910354	2048.56281512793	-0.80194	3.5222e-09	1.4096e-07	Mrps24	chr11	-	5703983	5715680	995	protein_coding	mitochondrial_ribosomal_protein_S24	1525	1046	1221	2094	1550	2162	70.0236573227	64.126776425	68.1880200056	116.063047675	98.489277359	99.0908303112
ENSMUSG00000020483	3346.22848435492	5722.2828780851	-0.73151	0.00026515	0.0025343	Dynll2	chr11	-	87979525	87987533	2476	protein_coding	dynein_light_chain_LC8-type_2	4144	3441	3208	4189	6173	5483	76.4657818707	84.7744220193	71.9944827716	93.3039637396	157.62531596	100.987696032
ENSMUSG00000020485	476.472187503855	656.858500059842	-0.44798	0.0045555	0.02584	Supt4a	chr11	+	87737552	87743623	854	protein_coding	suppressor_of_Ty_4A	652	401	518	677	449	755	34.8809056333	28.6429211311	33.7044609566	43.719095855	33.240596137	40.3171606872
ENSMUSG00000020486	937.75022395293	553.999491371056	0.71139	0.00067849	0.0055806	Sept4	chr11	+	87568903	87590539	2136	protein_coding	septin_4	1248	720	1137	507	302	827	26.693859126	20.561843688	29.5784024011	13.0902241971	8.9389401213	17.6565203714
ENSMUSG00000020519	636.906204810601	998.960134670793	-0.63395	4.4233e-06	7.56e-05	Sap30l	chr11	+	57801637	57810217	1151	protein_coding	SAP30-like	815	598	661	965	778	1093	32.3504489692	31.6925121564	31.9110895398	46.2372891149	42.7350884204	43.3057632154
ENSMUSG00000020534	1096.83926995354	625.071200464504	0.78164	4.5876e-06	7.7894e-05	Shmt1	chr11	-	60788104	60811718	2858	protein_coding	serine_hydroxymethyltransferase_1_(soluble)	1334	910	1349	610	563	567	21.3251272985	19.4227165884	26.2280028337	11.7708543097	12.4545059341	9.04735628288
ENSMUSG00000020547	700.449507396395	500.751139358386	0.46762	0.0037433	0.022089	Bzw2	chr12	-	36091846	36156825	1860	protein_coding	basic_leucine_zipper_and_W2_domains_2	862	578	857	525	367	529	21.1734851575	18.9559563261	25.602558928	15.566347919	12.4747960343	12.9701078224
ENSMUSG00000020566	68.9176047577767	10.9603360395918	1.9282	8.2943e-07	1.7691e-05	Atp6v1c2	chr12	-	17284721	17329359	1569	protein_coding	ATPase_H+_transporting_lysosomal_V1_subunit_C2	88	33	112	13	12	4	2.56246390002	1.28298565778	3.96652846977	0.456941688892	0.483546936272	0.116262031249
ENSMUSG00000020580	1426.91768108081	1057.27973075842	0.41988	0.003742	0.022089	Rock2	chr12	+	16894978	16988274	8012	protein_coding	Rho-associated_coiled-coil_containing_protein_kinase_2	1909	1314	1444	834	880	1311	10.8858667752	10.0042659841	10.0147877471	5.74070835317	6.94419751466	7.46212654568
ENSMUSG00000020638	357.354005567053	235.19322435601	0.57339	0.0022985	0.015037	Cmpk2	chr12	+	26469204	26479835	3198	protein_coding	cytidine_monophosphate_(UMP-CMP)_kinase_2_mitochondrial	502	291	390	172	192	314	7.17171933199	5.55066906061	6.77644073286	2.9661312286	3.79579808886	4.47766962847
ENSMUSG00000020640	933.621340393858	615.395034512506	0.58725	2.4154e-05	0.00032874	Itsn2	chr12	+	4593008	4713950	5987	protein_coding	intersectin_2	1204	824	1028	584	518	631	9.18787876459	8.39554239018	9.54111989339	5.37952540459	5.47017014753	4.80641160664
ENSMUSG00000020647	1040.08373330119	619.362674601996	0.71914	3.1195e-05	0.00041047	Ncoa1	chr12	-	4247363	4477182	7328	protein_coding	nuclear_receptor_coactivator_1	1297	967	1120	473	615	645	8.08635014406	8.0495540089	8.49274449927	3.55972176445	5.30603351246	4.01397915305
ENSMUSG00000020649	57.721804288559	27.9758325720591	0.86911	0.0102	0.047838	Rrm2	chr12	+	24708241	24714146	2193	protein_coding	ribonucleotide_reductase_M2	93	36	67	17	31	30	1.93750282355	1.00137022612	1.69766372031	0.427514317156	0.893723948674	0.623854743604
ENSMUSG00000020653	348.946723290423	206.109423575199	0.70127	0.0019887	0.013364	Klf11	chr12	+	24651371	24662774	3974	protein_coding	Kruppel-like_factor_11	429	252	473	181	123	302	4.93204983978	3.86815157049	6.61376523062	2.5118348745	1.9568502053	3.46561200069
ENSMUSG00000020672	14.7524817774935	1.7135159383646	1.3522	0.0021041	0.014006	Sntg2	chr12	-	30174482	30373375	2411	protein_coding	syntrophin_gamma_2	24	6	21	0	2	3	0.454791206116	0.151804569741	0.483991328992	0.0	0.0524460903505	0.0567446475621
ENSMUSG00000020680	1419.04615344248	1082.7508366828	0.37974	0.0060979	0.032537	Taf15	chr11	+	83473086	83506743	2068	protein_coding	TAF15_RNA_polymerase_II_TATA_box_binding_protein_(TBP)-associated_factor	1821	1140	1713	965	803	1344	40.2306860465	33.6267675787	46.0280234034	25.7345840286	24.5496522339	29.6380477186
ENSMUSG00000020681	231.571280127861	369.339508589335	-0.63902	0.0012264	0.0090195	Ace	chr11	+	105967945	105989964	4906	protein_coding	angiotensin_I_converting_enzyme_(peptidyl-dipeptidase_A)_1	348	208	209	354	242	473	3.24078132291	2.58622673156	2.36719611251	3.97938622243	3.11866090176	4.39677716496
ENSMUSG00000020682	225.210683677157	467.247026123147	-0.95841	0.0002091	0.0020816	Mmp28	chr11	-	83440768	83463071	3438	protein_coding	matrix_metallopeptidase_28_(epilysin)	221	298	180	343	369	640	2.93686800885	5.28738819364	2.90925727798	5.50210180082	6.78579643617	8.48936018754
ENSMUSG00000020708	1157.80401496838	2176.91246921434	-0.88433	6.0501e-09	2.3032e-07	Psmc5	chr11	+	106256154	106263120	1394	protein_coding	protease_(prosome_macropain)_26S_subunit_ATPase_5	1287	1193	1230	1990	1744	2454	42.1807017144	52.2045642577	49.0295417731	78.7282642448	79.0977337046	80.2809759202
ENSMUSG00000020720	872.763000779351	1233.50101267493	-0.4796	0.0054373	0.029684	Psmd12	chr11	+	107479484	107504362	1955	protein_coding	proteasome_(prosome_macropain)_26S_subunit_non-ATPase_12	1041	907	858	1128	1125	1194	24.3277528444	28.3003189774	24.3868677341	31.8201858404	36.3819601827	27.8521306488
ENSMUSG00000020723	8.57691770054666	27.7864926901655	-1.2038	0.0024432	0.01585	Cacng4	chr11	-	107732357	107794557	3500	protein_coding	calcium_channel_voltage-dependent_gamma_subunit_4	13	9	6	28	23	27	0.169696675873	0.156857493277	0.0952573954448	0.441194775305	0.415470435458	0.351800602129
ENSMUSG00000020732	60.1546426730535	13.8013869667656	1.7218	5.2544e-07	1.2031e-05	Rab37	chr11	+	115091431	115162236	2608	protein_coding	RAB37_member_RAS_oncogene_family	91	46	64	17	9	13	1.5941597235	1.07592264901	1.36360279778	0.35948577359	0.218180159991	0.227319464282
ENSMUSG00000020741	7280.3784164669	9900.59234761451	-0.43056	0.0035226	0.021038	Cluh	chr11	+	74649495	74670847	6098	protein_coding	clustered_mitochondria_(cluA/CLU1)_homolog	9010	6567	8154	8580	9370	9691	67.5049155289	65.6916849645	74.3017057123	77.5961621048	97.1476958293	72.4739667123
ENSMUSG00000020777	5958.38240520371	14668.3726105546	-1.2686	4.2431e-21	9.8604e-19	Acox1	chr11	-	116171888	116199045	3987	protein_coding	acyl-Coenzyme_A_oxidase_1_palmitoyl	7404	5495	6495	12827	13301	15046	84.8434268789	84.0721717651	90.5208068702	177.426805331	210.920305308	172.097943397
ENSMUSG00000020788	408.868461966006	763.733680321791	-0.84502	8.5158e-05	0.00096081	Atp2a3	chr11	+	72961169	72993044	4606	protein_coding	ATPase_Ca++_transporting_ubiquitous	579	334	441	747	398	1106	5.74318303309	4.42337071551	5.32022687325	8.94410815114	5.46310404758	10.9504521545
ENSMUSG00000020803	672.693524681124	914.398144358307	-0.4297	0.0044763	0.025489	Txndc17	chr11	+	72207547	72210015	981	protein_coding	thioredoxin_domain_containing_17	920	551	751	906	620	1104	42.8466475582	34.2620541153	42.5389167392	50.9330359871	39.9579331181	51.3216871154
ENSMUSG00000020804	9.01784130563516	0.71068829053489	1.2052	0.0051726	0.028559	Aanat	chr11	+	116586432	116597680	1353	protein_coding	arylalkylamine_N-acetyltransferase	13	7	10	0	1	1	0.438978836329	0.315595679172	0.410693377749	0.0	0.0467285749575	0.0337056775739
ENSMUSG00000020806	390.185037657142	231.009347372069	0.71124	0.00035916	0.0032876	Rhbdf2	chr11	-	116598165	116627019	3855	protein_coding	rhomboid_5_homolog_2_(Drosophila)	509	308	471	223	138	313	6.03241799994	4.87368144552	6.78909712022	3.19022162429	2.26326307253	3.70271950456
ENSMUSG00000020808	18.4854925036455	4.64165623607925	1.163	0.0068835	0.035654	Fam64a	chr11	+	72042032	72047370	1513	protein_coding	family_with_sequence_similarity_64_member_A	32	12	19	4	2	8	0.966293543023	0.483808086776	0.697798721864	0.145801313716	0.0835740408692	0.241130372809
ENSMUSG00000020812	90.057530487291	44.415437134572	0.88447	0.0026267	0.016748	1810032O08Rik	chr11	+	116671660	116675799	1988	protein_coding	RIKEN_cDNA_1810032O08_gene	105	61	132	41	29	59	2.4130756997	1.87173456375	3.68954700667	1.13738592728	0.922278217107	1.35343215477
ENSMUSG00000020821	6482.24046068478	9304.49624097105	-0.5041	0.0013741	0.0098793	Kif1c	chr11	+	70700548	70731964	6684	protein_coding	kinesin_family_member_1C	8117	6207	6723	7953	8970	9011	55.482641822	56.6468949513	55.8910368919	65.6198019151	84.8469695392	61.4805023065
ENSMUSG00000020826	395.457950360895	215.592199452539	0.82027	7.7726e-05	0.00089313	Nos2	chr11	+	78920787	78960254	4192	protein_coding	nitric_oxide_synthase_2_inducible	584	299	437	209	126	295	6.36487091683	4.3509162085	5.79262827341	2.74957383226	1.90033253855	3.209235596
ENSMUSG00000020827	1159.82423090876	787.162628752262	0.54274	0.00023158	0.0022649	Mink1	chr11	+	70562881	70614483	4994	protein_coding	misshapen-like_kinase_1_(zebrafish)	1663	926	1261	766	549	946	15.2139413745	11.3107981958	14.0307874381	8.45903078404	6.95030942986	8.63860183071
ENSMUSG00000020829	129.267021311144	192.746408054395	-0.53895	0.0096362	0.045812	Slc46a1	chr11	+	78465697	78472059	1978	protein_coding	solute_carrier_family_46_member_1	195	113	120	164	166	216	4.50408265081	3.48484094995	3.37109083981	4.57254443567	5.30593755223	4.97998830112
ENSMUSG00000020840	375.781365064047	702.139765793191	-0.8731	6.0081e-08	1.7102e-06	Blmh	chr11	+	76924809	76987379	3047	protein_coding	bleomycin_hydrolase	478	361	382	560	569	885	7.16726512168	7.22712477684	6.96636788698	10.1357513198	11.8064721139	13.2456011997
ENSMUSG00000020843	353.619027815007	797.83561810894	-1.1264	1.3385e-11	8.5065e-10	Timm22	chr11	+	76406952	76416292	2817	protein_coding	translocase_of_inner_mitochondrial_membrane_22	529	269	383	800	648	798	8.57959628022	5.82500413837	7.55487744609	15.661866358	14.5434851695	12.9186431816
ENSMUSG00000020863	1587.18953421168	1072.62456027575	0.54278	0.0020145	0.013502	Luc7l3	chr11	-	94287890	94321988	5244	protein_coding	LUC7-like_3_(S._cerevisiae)	2064	1066	2159	1025	870	1138	17.982291652	12.4001039795	22.8773362789	10.7795729569	10.4890680527	9.89647285278
ENSMUSG00000020869	935.629323145732	1731.88274728069	-0.84909	3.106e-06	5.5517e-05	Lrrc59	chr11	+	94629767	94645216	2837	protein_coding	leucine_rich_repeat_containing_59	1104	973	929	1357	1706	1780	17.7790178024	20.9210900934	18.1958301779	26.3791553617	38.0189417805	28.6128768164
ENSMUSG00000020873	344.878066100361	545.042411243751	-0.63652	5.7079e-05	0.00068363	Slc35b1	chr11	+	95384692	95391776	1523	protein_coding	solute_carrier_family_35_member_B1	504	284	356	534	407	612	15.1191947189	11.3749433368	12.9886971683	19.3366718658	16.8956474724	18.3253541927
ENSMUSG00000020883	1177.99818965428	828.134008705414	0.49559	0.00051388	0.0044624	Fbxl20	chr11	-	98082556	98150403	8601	protein_coding	F-box_and_leucine-rich_repeat_protein_20	1432	1039	1371	780	710	838	7.60662659506	7.36881078816	8.85735402942	5.00133596004	5.21902929444	4.44320068745
ENSMUSG00000020889	3385.94902510615	1663.20882805299	0.99357	3.91e-11	2.2443e-09	Nr1d1	chr11	-	98767932	98775333	2721	protein_coding	nuclear_receptor_subfamily_1_group_D_member_1	3911	3281	3738	1477	1175	2155	65.6685310175	73.5543723322	76.3354468091	29.9359005479	27.3016979982	36.117658834
ENSMUSG00000020894	1668.3915208693	1109.52387752604	0.5695	0.00021107	0.0020988	Vamp2	chr11	+	69088490	69092384	2205	protein_coding	vesicle-associated_membrane_protein_2	1925	1360	2170	1055	816	1304	39.8859708247	37.6236668177	54.6848010887	26.3866489766	23.3970928457	26.9693112978
ENSMUSG00000020898	392.84556677344	230.184165150349	0.74191	5.4217e-06	9.0175e-05	Ctc1	chr11	+	69015911	69036473	4164	protein_coding	CTS_telomere_maintenance_complex_component_1	515	355	415	195	185	278	5.65059961317	5.20053995614	5.5379989947	2.58264232662	2.8089327461	3.0446328839
ENSMUSG00000020903	305.350810934242	453.505727701001	-0.54907	0.0028897	0.018006	Stx8	chr11	+	67966193	68207148	4394	protein_coding	syntaxin_8	371	313	300	445	304	558	3.85755284515	4.34525322118	3.79381980037	5.58522061365	4.37415193967	5.79128589455
ENSMUSG00000020914	71.958343418932	23.1728798652853	1.2501	0.00065992	0.0054683	Top2a	chr11	-	98992943	99024189	5221	protein_coding	topoisomerase_(DNA)_II_alpha	118	40	88	19	8	44	1.03258625868	0.467344464848	0.936579129062	0.200696723109	0.0968760956407	0.384326067291
ENSMUSG00000020922	656.75574164104	997.592245138903	-0.58688	4.6302e-05	0.00057125	Lsm12	chr11	-	102162497	102185296	2256	protein_coding	LSM12_homolog_(S._cerevisiae)	855	624	660	955	817	1045	17.3151016963	16.8723781184	16.2562487794	23.3455790346	22.8961939214	21.1240921704
ENSMUSG00000020926	287.574013986388	162.432821773422	0.7461	0.0034783	0.020878	Adam11	chr11	+	102761439	102780262	5102	protein_coding	a_disintegrin_and_metallopeptidase_domain_11	300	198	447	180	97	191	2.68645040657	2.36731222703	4.86835865587	1.94568452457	1.20201977773	1.70723683177
ENSMUSG00000020928	38.1637563907261	93.3410764394774	-1.1275	9.0943e-05	0.0010143	Higd1b	chr11	+	102835849	102838040	735	protein_coding	HIG1_domain_family_member_1B	52	24	52	78	66	127	3.23231763567	1.99184118447	3.93125758979	5.85258375405	5.67723576402	7.87983711999
ENSMUSG00000020936	1388.26564760719	1919.39071713237	-0.45788	0.00035957	0.0032894	Nmt1	chr11	+	103028190	103068912	4861	protein_coding	N-myristoyltransferase_1	1765	1325	1423	1760	1546	2145	16.5888819205	16.6272743393	16.2665246524	19.9676713777	20.1077835681	20.1234544064
ENSMUSG00000020946	717.122494764651	1115.48218448881	-0.62149	8.1448e-06	0.00012758	Gosr2	chr11	-	103676849	103697898	3266	protein_coding	golgi_SNAP_receptor_complex_member_2	909	680	743	1030	938	1181	12.7158597741	12.700579506	12.6411949813	17.3924762157	18.1579573419	16.4905285534
ENSMUSG00000020955	336.808451259284	601.318281677717	-0.80539	3.1673e-06	5.6424e-05	Ap4s1	chr12	+	51690966	51738939	1113	protein_coding	adaptor-related_protein_complex_AP-4_sigma_1	402	346	336	607	467	627	16.5017086843	18.9632049873	16.7748872481	30.0769573911	26.5278497893	25.6905401275
ENSMUSG00000021009	604.539386525658	368.201466959347	0.69471	3.0557e-06	5.4943e-05	Ptpn21	chr12	-	98676741	98737405	5697	protein_coding	protein_tyrosine_phosphatase_non-receptor_type_21	741	532	700	322	312	409	5.94251129306	5.69634412813	6.82758817038	3.11709491066	3.46249143729	3.27399451269
ENSMUSG00000021012	723.945904778212	1042.35024295691	-0.50289	0.0050586	0.02806	Zc3h14	chr12	+	98746968	98787774	3556	protein_coding	zinc_finger_CCCH_type_containing_14	847	704	787	859	1036	1005	10.8822747171	12.0765174176	12.2978297597	13.3220722718	18.4195211886	12.8885828645
ENSMUSG00000021033	2950.69684585276	6477.45358263743	-1.0964	5.8382e-12	3.8355e-10	Gstz1	chr12	+	87147707	87164721	1665	protein_coding	glutathione_transferase_zeta_1_(maleylacetoacetate_isomerase)	3356	3119	2971	5420	5681	7227	92.0885726403	114.269924949	99.1525552085	179.525201363	215.720235107	197.94506352
ENSMUSG00000021047	64.8751072570131	165.726794108223	-1.2395	4.4578e-07	1.0422e-05	Nova1	chr12	-	46694517	46818775	7000	protein_coding	neuro-oncological_ventral_antigen_1	67	56	87	171	133	162	0.437295280133	0.488001090194	0.690616116975	1.34721976031	1.20125147643	1.05540180639
ENSMUSG00000021057	230.897598700349	87.885939309739	1.2293	1.7421e-05	0.00024839	Akap5	chr12	+	76324891	76334153	6687	protein_coding	A_kinase_(PRKA)_anchor_protein_5	423	134	238	113	53	83	2.89006141226	1.2223744969	1.97770326518	0.931939016179	0.501100550565	0.566040658871
ENSMUSG00000021079	348.80850945917	520.358973201721	-0.55524	0.00056426	0.0047982	Timm9	chr12	-	71123173	71136675	1018	protein_coding	translocase_of_inner_mitochondrial_membrane_9	436	295	412	472	461	528	19.5675628972	17.6768567789	22.4887302278	25.5702276454	28.6307998467	23.6530420117
ENSMUSG00000021091	53.794104082529	313.55621459805	-1.3485	0.0020954	0.013972	Serpina3n	chr12	+	104406729	104414329	2064	protein_coding	serine_(or_cysteine)_peptidase_inhibitor_clade_A_member_3N	34	93	31	150	194	607	0.752605263448	2.74855265189	0.834579086383	4.00794672334	5.94254351357	13.4115772901
ENSMUSG00000021094	2384.36397865175	5253.97170684034	-1.1152	3.3783e-18	5.8444e-16	Dhrs7	chr12	-	72650356	72664828	1301	protein_coding	dehydrogenase/reductase_(SDR_family)_member_7	3042	2242	2478	4848	4473	5488	106.826731391	105.120911243	105.837482794	205.506559443	217.37116607	192.370141649
ENSMUSG00000021097	299.399097160228	683.732403392288	-1.1289	1.8606e-08	6.1248e-07	Clmn	chr12	-	104763114	104865076	11962	protein_coding	calmin	363	280	329	492	489	1022	1.38643928013	1.4278580636	1.52829642277	2.26830619305	2.58455271507	3.89626023709
ENSMUSG00000021102	2396.92142041754	4793.55781896807	-0.97742	1.2196e-13	1.0789e-11	Glrx5	chr12	+	105032689	105040910	930	protein_coding	glutaredoxin_5_homolog_(S._cerevisiae)	3015	2213	2579	4797	3410	5499	148.116143271	145.154087715	154.093347667	284.4638894	231.820460364	269.650748263
ENSMUSG00000021103	326.785671956931	232.373031654558	0.47482	0.0074441	0.038021	Mnat1	chr12	+	73123717	73273988	3688	protein_coding	menage_a_trois_1	460	277	342	232	192	229	5.69855765382	4.58162628741	5.15288785012	3.46926477328	3.29147567466	2.83168818396
ENSMUSG00000021114	956.858090515909	1426.12345882499	-0.56238	2.5288e-05	0.0003409	Atp6v1d	chr12	-	78842989	78861638	1403	protein_coding	ATPase_H+_transporting_lysosomal_V1_subunit_D	1265	889	971	1367	1144	1526	41.1937075731	38.6522602622	38.4571464029	53.7342531934	51.5523760753	49.6018324746
ENSMUSG00000021124	714.255951088225	1771.50703962264	-1.2818	4.1667e-23	1.1796e-20	Vti1b	chr12	-	79156017	79172667	1490	protein_coding	vesicle_transport_through_interaction_with_t-SNAREs_1B	961	654	723	1579	1463	1985	29.466947305	26.7745564587	26.9629574019	58.4435025341	62.0780964331	60.7540314017
ENSMUSG00000021127	846.069684383045	478.123366186645	0.76975	0.00028776	0.0027114	Zfp36l1	chr12	-	80107760	80113013	2984	protein_coding	zinc_finger_protein_36_C3H_type-like_1	1194	677	934	448	252	713	18.2811509711	13.8395081293	17.3925617577	8.27979471082	5.33927211904	10.8966140727
ENSMUSG00000021133	749.72317206254	533.0334432311	0.47493	0.0058832	0.031597	4933426M11Rik	chr12	+	80790532	80880832	5001	protein_coding	RIKEN_cDNA_4933426M11_gene	1021	661	781	537	472	474	9.32753558874	8.06260549436	8.67780078812	5.92185548738	5.96712969907	4.3223740358
ENSMUSG00000021134	5506.69171022461	3295.95286588655	0.70596	0.00014169	0.0014756	Srsf5	chr12	+	80945504	80950507	3482	protein_coding	serine/arginine-rich_splicing_factor_5	6470	3887	7830	3445	2244	3741	84.8933244628	68.0952124349	124.953519154	54.5633257082	40.7450091163	48.9959068221
ENSMUSG00000021136	746.376482695828	2020.68253126036	-1.3784	4.0848e-15	4.5756e-13	Smoc1	chr12	+	81026808	81186414	3496	protein_coding	SPARC_related__modular_calcium_binding_1	995	730	704	1489	1590	2769	13.0031832804	12.7374426431	11.1896559104	23.4889523895	28.7545141444	36.120386638
ENSMUSG00000021140	1192.70629394109	1596.53900512249	-0.41017	0.0042021	0.024169	Pcnx	chr12	+	81860030	82000924	12139	protein_coding	pecanex_homolog_(Drosophila)	1515	1168	1186	1325	1336	1887	5.70200703273	5.86935984582	5.42896790636	6.01967910536	6.95831171611	7.08907951036
ENSMUSG00000021178	1672.8511760936	2676.65108193546	-0.66589	2.5929e-08	8.1889e-07	Psmc1	chr12	+	100110186	100123364	1518	protein_coding	protease_(prosome_macropain)_26S_subunit_ATPase_1	2112	1522	1822	2546	2050	3028	63.5653100258	61.1608744463	66.6948189231	92.4968624775	85.3812331561	90.9672273792
ENSMUSG00000021180	348.094766651345	231.511225759437	0.56892	0.0010252	0.0078129	Rps6ka5	chr12	-	100549778	100725028	4406	protein_coding	ribosomal_protein_S6_kinase_polypeptide_5	476	277	399	199	207	246	4.93583333922	3.83500629777	5.03203785515	2.49085792912	2.97034015364	2.54619389749
ENSMUSG00000021182	871.074634540514	511.651555654549	0.71713	0.00086391	0.0068628	Ccdc88c	chr12	-	100912700	101028983	6313	protein_coding	coiled-coil_domain_containing_88C	1308	622	991	511	272	720	9.46607588912	6.01015123754	8.72274872222	4.46401334906	2.72403979749	5.20112828534
ENSMUSG00000021193	807.47001361767	566.615551336617	0.49424	0.0024742	0.016011	Pitrm1	chr13	+	6548157	6580139	3524	protein_coding	pitrilysin_metallepetidase_1	989	737	902	467	541	578	12.8220781353	12.7574064796	14.2228337788	7.3083839411	9.70603155431	7.47984842673
ENSMUSG00000021223	228.786312534863	140.353770944523	0.65156	0.0048517	0.027124	Papln	chr12	+	83763634	83792382	4373	protein_coding	papilin_proteoglycan-like_sulfated_glycoprotein	382	187	198	110	107	189	3.99100169997	2.60851257336	2.51594538621	1.38724632071	1.54697976793	1.97098439336
ENSMUSG00000021226	1026.71785856136	1936.52189932788	-0.88591	1.046e-08	3.7016e-07	Acot2	chr12	+	83987861	83993873	2196	protein_coding	acyl-CoA_thioesterase_2	1416	971	971	1764	1730	1935	29.4597423856	26.9722824783	24.5698435352	44.3002950614	49.8074262829	40.1836601551
ENSMUSG00000021228	3.14174998523435	26.2544166380109	-1.6245	0.00020032	0.0020006	Acot3	chr12	+	84052144	84059565	2594	protein_coding	acyl-CoA_thioesterase_3	1	2	7	39	9	28	0.0176127858832	0.0470317164798	0.149948996942	0.829153635163	0.219357693623	0.492253619587
ENSMUSG00000021234	134.274610079641	75.4054083190663	0.76687	0.0019414	0.013097	Fam161b	chr12	-	84345309	84361833	3357	protein_coding	family_with_sequence_similarity_161_member_B	154	109	176	68	71	71	2.09588479401	1.98064189869	2.91324374908	1.1171151594	1.33717220618	0.964512512594
ENSMUSG00000021238	13306.3226310617	9079.55503740288	0.52896	0.0024099	0.015686	Aldh6a1	chr12	-	84430723	84450950	3340	protein_coding	aldehyde_dehydrogenase_family_6_subfamily_A1	15431	12711	14871	7235	9235	8763	211.079293387	232.147524606	247.405416507	119.462732011	174.811808775	119.648484892
ENSMUSG00000021240	569.227323278155	784.669427759167	-0.44963	0.0032782	0.019884	Abcd4	chr12	-	84602531	84617466	2527	protein_coding	ATP-binding_cassette_sub-family_D_(ALD)_member_4	687	501	668	805	564	867	12.4207986708	12.0938141169	14.6888135173	17.5683515097	14.1108831506	15.6464102824
ENSMUSG00000021242	5259.93213122447	8855.19535845384	-0.73543	1.0315e-08	3.6584e-07	Npc2	chr12	-	84754560	84773112	3261	protein_coding	Niemann-Pick_type_C2	6492	5092	5464	7549	7122	10628	90.9548243619	95.2507494354	93.1055111156	127.667102069	138.08023072	148.628332572
ENSMUSG00000021248	1838.53165267108	2396.86241741596	-0.37326	0.0066066	0.034623	Tmed10	chr12	-	85340614	85374717	3526	protein_coding	transmembrane_emp24-like_trafficking_protein_10_(yeast)	2416	1749	1826	1996	2073	2728	31.3049236698	30.257866802	28.7762343679	31.2189723309	37.1704079566	35.2827897431
ENSMUSG00000021268	988.334388561098	485.811934905643	0.97346	3.4418e-07	8.219e-06	Meg3	chr12	+	109541001	109571726	14548	lincRNA	maternally_expressed_3	1379	666	1263	498	311	592	4.3307089851	2.79255504253	4.82409170291	1.887845392	1.35156653536	1.85574916142
ENSMUSG00000021275	405.170104541756	532.76134365826	-0.38315	0.0094013	0.044992	Tecpr2	chr12	+	110889264	110972394	7830	protein_coding	tectonin_beta-propeller_repeat_containing_2	547	362	420	509	424	577	3.19171122859	2.82018509978	2.98059538748	3.58505971632	3.42361111788	3.36058519464
ENSMUSG00000021290	2105.91765050185	3757.81171849679	-0.81468	2.0876e-09	8.7142e-08	2010107E04Rik	chr12	-	111961376	111966977	365	protein_coding	RIKEN_cDNA_2010107E04_gene	2942	1766	2247	3889	2788	3985	368.254303785	295.140385371	342.078441313	587.604959302	482.925611578	497.893343297
ENSMUSG00000021311	420.855191431772	212.940550622356	0.93707	2.1172e-07	5.3625e-06	Mtr	chr13	-	12186542	12258113	4482	protein_coding	5-methyltetrahydrofolate-homocysteine_methyltransferase	603	380	402	174	165	274	6.14672080508	5.17180985815	4.98390433552	2.14100543572	2.32751466229	2.78791526139
ENSMUSG00000021313	29.2587453539297	73.3621972680653	-1.0014	0.0079166	0.039634	Ryr2	chr13	-	11553103	12106945	16813	protein_coding	ryanodine_receptor_2_cardiac	36	35	22	44	106	44	0.0978262295199	0.126985354761	0.0727098024272	0.144327084053	0.398603388048	0.119346124863
ENSMUSG00000021356	353.083880502717	1239.35627015739	-1.6886	1.8015e-14	1.8213e-12	Irf4	chr13	+	30749226	30766927	4715	protein_coding	interferon_regulatory_factor_4	522	262	396	1491	654	1433	5.0580932673	3.38961520761	4.66690526994	17.4395919931	8.76953134551	13.8600677112
ENSMUSG00000021361	3417.58407089296	5134.62826257941	-0.57385	1.4148e-05	0.000208	Tmem14c	chr13	+	41016250	41022575	945	protein_coding	transmembrane_protein_14C	4137	3204	3751	4989	4229	5252	200.010013699	206.819509654	220.562031058	291.153536243	282.934697512	253.450859037
ENSMUSG00000021379	87.5749051400803	40.6782769252632	0.94751	0.0016213	0.01134	Id4	chr13	+	48261427	48264036	1660	protein_coding	inhibitor_of_DNA_binding_4	109	70	109	47	19	53	2.99996672129	2.57229490313	3.64866429339	1.5614574126	0.723645467731	1.45602435732
ENSMUSG00000021414	14.9586332901858	41.2485477699583	-1.1565	0.0010507	0.0079664	Fam217a	chr13	-	34909964	34919992	2395	protein_coding	family_with_sequence_similarity_217_member_A	22	11	17	32	37	48	0.419677020786	0.280167640508	0.39441997418	0.736859749988	0.976734526492	0.913979759648
ENSMUSG00000021417	1328.91329033086	2090.1482610401	-0.63863	7.129e-07	1.5634e-05	Eci2	chr13	-	34977748	35027094	1592	protein_coding	enoyl-Coenzyme_A_delta_isomerase_2	1769	1187	1399	1929	1787	2172	50.767151559	45.4818855261	48.8303849242	66.8235491178	70.9678784841	62.21822486
ENSMUSG00000021420	810.496521081358	1188.82749070968	-0.53519	0.00065525	0.0054325	Fars2	chr13	+	36117411	36537592	2125	protein_coding	phenylalanine-tRNA_synthetase_2_(mitochondrial)	1003	819	796	1124	1012	1208	21.5645314263	23.5101701688	20.8146748007	29.1707604378	30.109386852	25.9244086414
ENSMUSG00000021423	57.6290126719538	23.379632087005	0.99576	0.0066548	0.03477	Ly86	chr13	+	37345345	37419036	997	protein_coding	lymphocyte_antigen_86	82	32	81	15	12	44	3.75765341991	1.95787799476	4.51445530067	0.829729391873	0.760968047152	2.01260420996
ENSMUSG00000021453	361.599329248353	1317.97878286731	-1.7617	1.0228e-18	1.8517e-16	Gadd45g	chr13	+	51846678	51848468	1071	protein_coding	growth_arrest_and_DNA-damage-inducible_45_gamma	567	293	347	1257	1271	1112	24.1875352488	16.6881792048	18.0034402066	64.7271046404	75.0302534054	47.3495847939
ENSMUSG00000021456	162.043734283195	438.078815621909	-1.3413	1.4897e-10	7.5798e-09	Fbp2	chr13	-	62836884	62858400	1325	protein_coding	fructose_bisphosphatase_2	256	121	167	415	410	391	8.82718267528	5.57057848241	7.0035154261	17.2731916747	19.5635791594	13.457417862
ENSMUSG00000021460	2886.60999012856	1923.06267895483	0.56996	8.9432e-05	0.0010011	Auh	chr13	-	52835119	52929681	3235	protein_coding	AU_RNA_binding_protein/enoyl-coenzyme_A_hydratase	3477	2669	3230	1815	1702	1865	49.105307265	50.327469464	55.4809302166	30.9415964907	33.2633207986	26.2908973656
ENSMUSG00000021474	1357.28790700118	3517.27058443394	-1.3167	9.2948e-14	8.3172e-12	Sfxn1	chr13	+	54071845	54108346	2811	protein_coding	sideroflexin_1	1593	1479	1269	2930	3250	3704	25.8912463762	32.0950556918	25.0851252145	57.4840222183	73.0975546894	60.0912158056
ENSMUSG00000021477	1942.65144821163	2784.88755728844	-0.50815	0.00013372	0.0014096	Ctsl	chr13	-	64363214	64370306	1971	protein_coding	cathepsin_L	2478	1764	2099	2312	2134	3572	57.4397716833	54.5937292683	59.1754148178	64.6906595958	68.4523124972	82.6467318303
ENSMUSG00000021484	2458.98400937245	4766.23291325099	-0.92634	5.7998e-10	2.7092e-08	Lman2	chr13	-	55343833	55362783	4315	protein_coding	lectin_mannose-binding_2	3050	2282	2667	4023	4518	4790	32.2936449762	32.260095244	34.3445406636	51.4173401232	66.1981358849	50.6238967829
ENSMUSG00000021486	1074.45639320319	1553.20813631328	-0.52156	2.7259e-05	0.00036557	Prelid1	chr13	+	55322055	55325271	1088	protein_coding	PRELI_domain_containing_1	1397	944	1179	1426	1160	1864	58.6631714281	52.9265888262	60.2144059901	72.2821403476	67.4076873385	78.1300084521
ENSMUSG00000021497	541.262036433338	1059.56486414767	-0.94006	4.6602e-10	2.1988e-08	Txndc15	chr13	+	55714650	55726221	1521	protein_coding	thioredoxin_domain_containing_15	704	517	541	1018	891	1072	21.146644887	20.7344315936	19.7643960415	36.9112657183	37.0364049103	32.1415213964
ENSMUSG00000021520	3531.20170062761	4664.88112976452	-0.38985	0.0075701	0.038468	Uqcrb	chr13	-	66900617	66905378	565	protein_coding	ubiquinol-cytochrome_c_reductase_binding_protein	5211	2910	3600	4706	3814	4594	421.376830892	314.177693023	354.054036167	459.350135528	426.788368059	370.80313875
ENSMUSG00000021536	5.72033018200642	28.7353879558279	-1.1818	0.0071585	0.036809	Adcy2	chr13	-	68620043	68999541	4211	protein_coding	adenylate_cyclase_2	9	5	5	61	11	6	0.0976461883708	0.0724295135055	0.0659781690922	0.798886288697	0.165153498241	0.0649780789705
ENSMUSG00000021540	1293.05538324904	975.315878472776	0.39868	0.0016158	0.011314	Smad5	chr13	+	56703010	56742377	6584	protein_coding	SMAD_family_member_5	1711	1077	1469	838	807	1130	11.8729383992	9.97830297197	12.3978811938	7.0193123805	7.74932804791	7.82689449968
ENSMUSG00000021550	601.524331872302	1070.94652866673	-0.79864	6.9503e-06	0.00011179	2210016F16Rik	chr13	-	58380046	58385225	2822	protein_coding	RIKEN_cDNA_2210016F16_gene	714	656	555	921	939	1164	11.5595047976	14.1800458526	10.9282713591	17.9987769337	21.0372474984	18.810347968
ENSMUSG00000021552	370.9379877169	491.060513331229	-0.39451	0.0077738	0.039244	Gkap1	chr13	-	58233351	58274188	1518	protein_coding	G_kinase_anchoring_protein_1	463	341	404	457	386	554	13.9350087793	13.7029291631	14.7885328457	16.6029325028	16.0766614626	16.6432774003
ENSMUSG00000021559	513.357692830616	318.546401034728	0.64418	0.0023545	0.015352	Dapk1	chr13	+	60601947	60763185	5885	protein_coding	death_associated_protein_kinase_1	680	362	666	229	233	469	5.27910709858	3.75225986938	6.28844488196	2.14599837606	2.5031667845	3.63435406019
ENSMUSG00000021589	194.219948623148	115.402262723285	0.69407	0.0034065	0.020542	Rhobtb3	chr13	-	75869537	75943925	4980	protein_coding	Rho-related_BTB_domain_containing_3	204	198	219	114	106	100	1.871538872	2.42530662295	2.44360085704	1.26245492934	1.34572665929	0.915738589507
ENSMUSG00000021595	558.695468037945	762.058549551858	-0.43475	0.0026116	0.016686	Nsun2	chr13	+	69533746	69635780	4164	protein_coding	NOL1/NOP2/Sun_domain_family_member_2	696	485	646	661	669	820	7.63653850634	7.10496303867	8.62059602549	8.75449527128	10.1577081467	8.98057181583
ENSMUSG00000021606	4387.18480468614	6955.17432147647	-0.64821	2.3242e-06	4.3287e-05	Ndufs6	chr13	-	73319874	73328542	568	protein_coding	NADH_dehydrogenase_(ubiquinone)_Fe-S_protein_6	6021	3663	4792	7127	4765	8031	484.304292931	393.386442206	468.796078756	691.988372271	530.389481579	644.795724109
ENSMUSG00000021607	517.813102076397	836.803269145408	-0.66615	3.722e-05	0.00047191	Mrpl36	chr13	+	73331009	73332175	899	protein_coding	mitochondrial_ribosomal_protein_L36	673	401	637	832	697	821	34.2021493983	27.2091820311	39.3727035863	51.0392176104	49.0177553465	41.647057645
ENSMUSG00000021610	1204.84750393775	1830.25012236492	-0.58705	3.3776e-05	0.00043825	Clptm1l	chr13	+	73604002	73620639	2378	protein_coding	CLPTM1-like	1541	1125	1259	1579	1655	1911	29.6066190502	28.858348742	29.4190995954	36.6193518822	44.0013986432	36.6479507731
ENSMUSG00000021620	0.990082155464226	23.4634137463981	-1.9062	1.4773e-05	0.00021598	Acot12	chr13	+	91741512	91786148	3058	protein_coding	acyl-CoA_thioesterase_12	0	1	2	18	34	9	0.0	0.0199477227843	0.0363419319879	0.324620093014	0.702945685152	0.134216493073
ENSMUSG00000021650	452.20084078309	720.239772353169	-0.64835	5.4728e-05	0.00065801	Ptcd2	chr13	-	99319649	99344678	1675	protein_coding	pentatricopeptide_repeat_domain_2	594	432	447	709	601	714	16.2020385368	15.73257246	14.8288751416	23.3438131113	22.6850632313	19.4394627909
ENSMUSG00000021660	1247.27246194917	2028.45755013474	-0.68235	1.6453e-06	3.1822e-05	Btf3	chr13	-	98309896	98317006	1091	protein_coding	basic_transcription_factor_3	1714	982	1436	2042	1424	2339	71.7768002933	54.9057138601	73.1383546449	103.221784048	82.5212071224	97.7701608897
ENSMUSG00000021681	579.792657710648	847.676015320953	-0.52729	0.0011341	0.0084728	Aggf1	chr13	-	95350683	95375352	3249	protein_coding	angiogenic_factor_with_G_patch_and_FHA_domains_1	833	514	564	703	783	897	11.7136789665	9.650375514	9.64594739961	11.9328996245	15.236751487	12.5905177705
ENSMUSG00000021701	801.937371512571	309.780462738098	1.285	1.383e-09	5.9817e-08	Plk2	chr13	+	110395044	110400844	2802	protein_coding	polo-like_kinase_2	1322	625	747	303	180	422	21.5556613205	13.6063830019	14.8138508441	5.9636874071	4.06148363496	6.86823551094
ENSMUSG00000021704	1036.61736679496	710.642537088331	0.52611	0.0016038	0.011263	Mtx3	chr13	+	92844787	92858230	6275	protein_coding	metaxin_3	1242	881	1264	668	651	661	9.04286178385	8.56432192154	11.1930602244	5.87087868335	6.55915043957	4.80384059628
ENSMUSG00000021708	245.932336827319	485.095904976679	-0.8978	0.00031571	0.0029331	Rasgrf2	chr13	-	91880400	92131656	5797	protein_coding	RAS_protein-specific_guanine_nucleotide-releasing_factor_2	319	255	221	455	236	751	2.51411656708	2.68329045195	2.11838293878	4.32861011652	2.57388439064	5.90795930651
ENSMUSG00000021719	11.8025730150996	35.4832754353632	-1.1076	0.006097	0.032537	Rgs7bp	chr13	-	104947153	105054930	5828	protein_coding	regulator_of_G-protein_signalling_7_binding_protein	19	15	4	23	36	41	0.148947111366	0.157001037082	0.0381378270484	0.217644986102	0.390537994	0.320822761163
ENSMUSG00000021732	95.3602074256808	232.668972526532	-1.0814	0.00084938	0.0067715	Fgf10	chr13	+	118669791	118792115	4114	protein_coding	fibroblast_growth_factor_10	129	103	76	86	209	389	1.43259506295	1.52722752461	1.02651382225	1.15285460246	3.2119023434	4.31207367614
ENSMUSG00000021733	379.781162270738	208.052307538791	0.83354	1.0611e-06	2.1652e-05	Slc4a7	chr14	+	14703025	14799943	7389	protein_coding	solute_carrier_family_4_sodium_bicarbonate_cotransporter_member_7	474	341	424	167	179	246	2.93083049931	2.81513688856	3.18856802545	1.24643942814	1.53160825325	1.51827450431
ENSMUSG00000021737	629.420984001179	1110.89411893297	-0.79047	1.317e-06	2.6322e-05	Psmd6	chr14	-	14112184	14120984	1377	protein_coding	proteasome_(prosome_macropain)_26S_subunit_non-ATPase_6	770	609	660	1061	992	1049	25.5478767374	26.9782737771	26.6333313335	42.4934328793	45.5468204954	34.7410073083
ENSMUSG00000021745	1826.99370429788	1209.54665189849	0.57956	2.0047e-05	0.00028019	Ptprg	chr14	+	11553532	12242041	9213	protein_coding	protein_tyrosine_phosphatase_receptor_type_G	2294	1709	1941	989	983	1490	11.3760205945	11.3154491363	11.7068474973	5.92018930827	6.74578942417	7.37540809927
ENSMUSG00000021750	24.299448289322	59.8668607697052	-1.0862	0.0011899	0.008797	Fam107a	chr14	-	8296274	8318023	3333	protein_coding	family_with_sequence_similarity_107_member_A	30	30	17	47	46	80	0.411229222152	0.549056132082	0.283419093358	0.777683559832	0.872575171979	1.0946002222
ENSMUSG00000021758	13.8127899963272	1.83992551430985	1.324	0.0026195	0.016716	Ddx4	chr13	-	112598333	112652310	2849	protein_coding	DEAD_(Asp-Glu-Ala-Asp)_box_polypeptide_4	19	10	17	0	3	2	0.30469068622	0.214110692434	0.331567510762	0.0	0.0665746878738	0.0320138868076
ENSMUSG00000021760	1003.60077131025	1550.9999695512	-0.5982	0.0012062	0.0089053	Gpx8	chr13	-	113042763	113046388	1016	protein_coding	glutathione_peroxidase_8_(putative)	1131	774	1384	1362	1460	1507	50.8588954756	46.4705762562	75.6933765641	73.9305221415	90.8530437004	67.6426172327
ENSMUSG00000021764	2833.61674466021	4516.29047149288	-0.65624	1.2604e-06	2.5289e-05	Ndufs4	chr13	-	114287795	114388094	1534	protein_coding	NADH_dehydrogenase_(ubiquinone)_Fe-S_protein_4	3521	2507	3224	4686	3413	4685	104.86696345	99.6918785135	116.784490461	168.467952826	140.666688021	139.278824989
ENSMUSG00000021785	670.349134397371	943.114929204673	-0.47712	0.0017323	0.011966	Ngly1	chr14	+	16249280	16311926	3296	protein_coding	N-glycanase_1	833	629	717	904	816	924	11.5466453161	11.6411061033	12.0878051107	15.1259131097	15.6524847466	12.7845553228
ENSMUSG00000021792	5691.71780363302	10714.7517374692	-0.89059	5.6706e-11	3.1309e-09	Fam213a	chr14	-	40993740	41013788	1567	protein_coding	family_with_sequence_similarity_213_member_A	6654	5659	6034	9697	8966	11654	194.004510549	220.293408536	213.969467603	341.278377165	361.751275911	339.161756606
ENSMUSG00000021794	5566.04103843778	3980.27979509861	0.46763	0.0034634	0.020813	Glud1	chr14	+	34310727	34345144	3269	protein_coding	glutamate_dehydrogenase_1	6852	4800	6545	3458	3869	3739	95.7635993311	89.5688755328	111.252614773	58.3378530516	74.8280008745	52.1604588532
ENSMUSG00000021807	762.445801497359	1367.94252574275	-0.8139	7.3038e-07	1.5905e-05	2700060E02Rik	chr14	-	19811402	19823823	1510	protein_coding	RIKEN_cDNA_2700060E02_gene	951	671	869	1419	861	1667	28.7740899461	27.1066830729	31.9785174664	51.8257769999	36.0501053053	50.345367013
ENSMUSG00000021871	540.700156474856	1375.31762501884	-1.2826	5.7181e-12	3.7725e-10	Pnp	chr14	+	50944302	50965237	2942	protein_coding	purine-nucleoside_phosphorylase	672	469	627	1144	1417	1241	10.4357731959	9.72435890981	11.8424175336	21.4448854074	30.4514176197	19.2366734062
ENSMUSG00000021876	208.565084918805	309.416485037581	-0.54185	0.0062343	0.033151	Rnase4	chr14	+	51091077	51106151	1819	protein_coding	ribonuclease_RNase_A_family_4	287	190	207	237	230	432	7.20853854248	6.37164699952	6.32343622868	7.18548390237	7.99420848875	10.8305847824
ENSMUSG00000021880	14.7361412935155	2.66465553076438	1.13	0.010218	0.047877	Rnase6	chr14	+	51129068	51131122	1072	protein_coding	ribonuclease_RNase_A_family_6	8	11	28	1	2	5	0.340951989411	0.625934234158	1.45137200771	0.0514452862996	0.117954779697	0.212704205958
ENSMUSG00000021884	505.850193831556	704.510369332239	-0.45889	0.0079247	0.039649	Hacl1	chr14	-	31552905	31641286	2906	protein_coding	2-hydroxyacyl-CoA_lyase_1	570	485	577	643	645	680	8.96142909539	10.1806834456	11.0330528849	12.2026944478	14.0328033162	10.6712221593
ENSMUSG00000021886	22.3533285606624	5.64056499361561	1.2061	0.0049821	0.027704	Gpr65	chr12	+	98268635	98276624	2049	protein_coding	G-protein_coupled_receptor_65	30	10	36	5	7	3	0.668924840133	0.297706863223	0.976283701484	0.134576249178	0.215991377952	0.0667698122364
ENSMUSG00000021892	2918.54559619714	1240.4837955012	1.2092	3.4689e-22	9.0017e-20	Sh3bp5	chr14	-	31359880	31436078	2684	protein_coding	SH3-domain_binding_protein_5_(BTK-associated)	4175	2376	3123	1143	968	1424	71.0676566602	54.0001206363	64.6554247957	23.4857315655	22.8020124948	24.1951509771
ENSMUSG00000021895	532.309949738299	349.600310566761	0.57345	0.0025303	0.016273	Arhgef3	chr14	+	27238039	27403904	3585	protein_coding	Rho_guanine_nucleotide_exchange_factor_(GEF)_3	689	447	613	344	205	471	8.78067876551	7.60587473211	9.50138270232	5.291875966	3.61530577213	5.99145919324
ENSMUSG00000021900	397.218859692443	683.14739985788	-0.75443	2.4407e-06	4.5132e-05	Btd	chr14	+	31641028	31668579	2324	protein_coding	biotinidase	578	350	383	563	588	789	11.36291458	9.18676751119	9.15752571671	13.3601903236	15.9963734972	15.4825231526
ENSMUSG00000021905	279.386932482131	452.720031530844	-0.65795	0.00053712	0.0046306	Dph3	chr14	-	32080566	32085692	3079	protein_coding	diphthamine_biosynthesis_3	370	199	360	442	392	433	5.49022398019	3.94252261078	6.49693181014	7.91685980371	8.04927400834	6.41326323513
ENSMUSG00000021917	616.678535873508	926.099211483228	-0.56812	0.0001294	0.0013781	Spcs1	chr14	-	30999826	31001672	1241	protein_coding	signal_peptidase_complex_subunit_1_homolog_(S._cerevisiae)	877	514	649	945	708	969	32.2868621205	25.2651652256	29.059518366	41.9952722264	36.0696401592	35.6084323312
ENSMUSG00000021943	39.4295850983495	80.3487439279929	-0.90949	0.0012925	0.0093992	Gdf10	chr14	+	33923587	33935280	2507	protein_coding	growth_differentiation_factor_10	53	40	35	66	72	89	0.965871970003	0.973277004775	0.775763259008	1.4518775015	1.81576021462	1.61896153826
ENSMUSG00000021950	158.810797487254	35.3872226847284	1.839	5.9638e-09	2.2759e-07	Anxa8	chr14	+	34085981	34100571	1880	protein_coding	annexin_A8	151	148	210	16	44	38	3.66958646476	4.80213838755	6.20693135212	0.469356143942	1.47970506615	0.921778567438
ENSMUSG00000021951	156.741965116204	346.952301140041	-1.0739	2.3115e-07	5.7955e-06	N6amt2	chr14	-	57549598	57571569	836	protein_coding	N-6_adenine-specific_DNA_methyltransferase_2_(putative)	217	129	172	356	311	295	11.8590932393	9.41270045381	11.4324067101	23.4846501209	23.5198444454	16.0922435627
ENSMUSG00000021962	374.616243320686	268.327600590725	0.46352	0.0047996	0.026871	Dcp1a	chr14	+	30479565	30527056	5616	protein_coding	DCP1_decapping_enzyme_homolog_A_(S._cerevisiae)	460	314	453	233	217	315	3.74221521141	3.41062015494	4.48215219841	2.28806941431	2.44294094304	2.5579044255
ENSMUSG00000021963	1204.53141148405	1908.39484142062	-0.64724	3.4779e-06	6.1257e-05	Sap18	chr14	+	57798180	57804980	3467	protein_coding	Sin3-associated_polypeptide_18	1435	1058	1432	1921	1417	2090	18.9101984551	18.6149824569	22.9511617138	30.5572239458	25.8402280465	27.4911750427
ENSMUSG00000021967	659.141740250825	1098.31600175789	-0.71662	5.3012e-07	1.2103e-05	Mrpl57	chr14	+	57826239	57828745	2321	protein_coding	mitochondrial_ribosomal_protein_L53	814	566	776	1105	848	1157	16.0231276161	14.8755179368	18.5781334215	26.2559363805	23.0994183999	22.7331217119
ENSMUSG00000021974	19.2948858012161	47.5941799288496	-1.0447	0.0029564	0.018361	Fgf9	chr14	+	58070547	58112337	3210	protein_coding	fibroblast_growth_factor_9	16	16	30	42	42	50	0.227726188566	0.304050523486	0.51931601878	0.721580239985	0.827226791444	0.710339279711
ENSMUSG00000021981	618.564717668821	938.051882456326	-0.58331	5.3128e-05	0.00064174	Cab39l	chr14	+	59440981	59548903	3037	protein_coding	calcium_binding_protein_39-like	809	548	669	795	845	1002	12.1703132578	11.006939308	12.2404341694	14.4365264392	17.5910697466	15.0460946068
ENSMUSG00000021993	1558.94501921978	986.840256969903	0.63093	0.0005573	0.0047573	Mipep	chr14	+	60784566	60903610	2403	protein_coding	mitochondrial_intermediate_peptidase	1851	1494	1700	822	1007	903	35.1925450443	37.9251783578	39.3106882298	18.8650699803	26.4945186229	17.1370016342
ENSMUSG00000022013	2692.65539198093	4069.00244017793	-0.58283	7.682e-06	0.00012142	Dnajc15	chr14	-	77826217	77874917	648	protein_coding	DnaJ_(Hsp40)_homolog_subfamily_C_member_15	3284	2606	2831	3927	3115	4534	231.540075081	245.318449276	242.761806267	334.215255136	303.92286786	319.085719889
ENSMUSG00000022032	93.4893373145363	175.624673032908	-0.84448	0.00022459	0.0022063	Scara5	chr14	+	65666403	65764826	3794	protein_coding	scavenger_receptor_class_A_member_5_(putative)	109	72	126	142	136	228	1.31258427974	1.15761987658	1.84539234718	2.06410312643	2.266323569	2.74055409612
ENSMUSG00000022034	15.4359360314858	1.20395874429027	1.5129	0.00057357	0.0048667	Esco2	chr14	-	65819038	65833994	2913	protein_coding	establishment_of_cohesion_1_homolog_2_(S._cerevisiae)	24	18	8	1	2	0	0.376416614468	0.376931841036	0.152603677335	0.0189321479276	0.0434080068091	0.0
ENSMUSG00000022037	492.985839643066	236.029752459309	1.0067	1.7957e-07	4.6214e-06	Clu	chr14	+	65968483	65981548	1811	protein_coding	clusterin	527	417	657	235	166	275	13.2950566473	14.045862411	20.1586950879	7.15632055472	5.79522058438	6.92492544633
ENSMUSG00000022040	3829.84158153196	8296.98133291917	-1.0758	3.7677e-11	2.1808e-09	Ephx2	chr14	-	66084377	66124500	2035	protein_coding	epoxide_hydrolase_2_cytoplasmic	4625	3595	4207	6914	8175	8006	103.835378593	107.761911502	114.874489699	187.372277424	253.982434239	179.412224447
ENSMUSG00000022041	9.21397349221078	67.817073845939	-2.1736	3.3997e-09	1.3713e-07	Chrna2	chr14	+	66140960	66152948	3527	protein_coding	cholinergic_receptor_nicotinic_alpha_polypeptide_2_(neuronal)	18	5	9	44	76	68	0.233165919608	0.0864759516222	0.141792267107	0.687998657267	1.36234927863	0.879233671536
ENSMUSG00000022043	685.801468773015	531.346644714582	0.35844	0.0096465	0.045847	Trim35	chr14	+	66297031	66311424	3678	protein_coding	tripartite_motif-containing_35	943	599	714	483	412	622	11.7138051348	9.93449745196	10.7870324097	7.24228780834	7.08216147635	7.71222192853
ENSMUSG00000022051	1411.37546651383	2272.0478189445	-0.67194	1.1403e-07	3.0559e-06	Bnip3l	chr14	-	66985239	67008877	3259	protein_coding	BCL2/adenovirus_E1B_interacting_protein_3-like	1892	1251	1487	2009	1970	2432	26.5237422434	23.4155171768	25.3537442259	33.9966363757	38.217493396	34.0314198325
ENSMUSG00000022052	678.72538244797	882.726644066675	-0.36763	0.0093592	0.044842	Ppp2r2a	chr14	-	67014057	67072471	4036	protein_coding	protein_phosphatase_2_regulatory_subunit_B_alpha	914	584	734	766	785	935	10.3464905488	8.82658067002	10.1055603278	10.4668978532	12.296990363	10.5648007788
ENSMUSG00000022053	938.740579148286	579.924952423015	0.65866	0.00093518	0.0072851	Ebf2	chr14	+	67233292	67430918	5204	protein_coding	early_B_cell_factor_2	1061	930	1030	467	607	529	9.31485552316	10.9012541766	10.9980435107	4.94902863344	7.374485681	4.63574184275
ENSMUSG00000022074	276.513170492548	141.314999516524	0.90168	3.6641e-05	0.00046763	Tnfrsf10b	chr14	+	69767472	69784403	3171	protein_coding	tumor_necrosis_factor_receptor_superfamily_member_10b	372	191	359	127	93	191	5.35975237091	3.67424346528	6.29091334891	2.20875656196	1.85424467308	2.74686922601
ENSMUSG00000022091	1313.87390963626	827.781058938715	0.65245	4.3834e-07	1.0294e-05	Sorbs3	chr14	-	70180468	70207637	2914	protein_coding	sorbin_and_SH3_domain_containing_3	1764	1152	1398	799	659	886	27.6571267841	24.1153592958	26.6583411068	15.1215951214	14.2980298914	13.8658032385
ENSMUSG00000022096	169.307606750879	451.054495157072	-1.3302	3.8503e-10	1.8446e-08	Hr	chr14	+	70552212	70573548	5607	protein_coding	hairless	232	173	145	364	314	637	1.89040760599	1.8821158508	1.43698734285	3.58023225903	3.54062087428	5.18095398243
ENSMUSG00000022108	8895.5321153671	11738.7810394962	-0.39236	0.0014072	0.010087	Itm2b	chr14	-	73362231	73385271	1773	protein_coding	integral_membrane_protein_2B	11041	8414	9440	10019	9361	14189	284.510108642	289.484008241	295.854892414	311.642022968	333.805772876	364.958860325
ENSMUSG00000022122	840.782981794205	421.418063932646	0.95694	9.38e-09	3.4043e-07	Ednrb	chr14	-	103814625	103844173	3989	protein_coding	endothelin_receptor_type_B	1147	813	783	400	294	519	13.1370365677	12.432466982	10.9071986386	5.53014258342	4.65976084326	5.9334075538
ENSMUSG00000022124	1457.46084352099	1011.06097098381	0.51367	0.00025632	0.002459	Fbxl3	chr14	-	103080239	103099566	4309	protein_coding	F-box_and_leucine-rich_repeat_protein_3	1702	1253	1796	883	839	1150	18.0460056442	17.7380298797	23.1603615598	11.3012005858	12.3102195982	12.1708862894
ENSMUSG00000022139	2615.4777106977	1857.70724476249	0.47253	0.008183	0.040602	Mbnl2	chr14	+	120275669	120431697	4552	protein_coding	muscleblind-like_2	3003	2700	2692	1583	1819	1765	30.1405453521	36.1819788973	32.8615692692	19.1786942363	25.2645041582	17.682485677
ENSMUSG00000022148	62.7259992486173	19.8076872386841	1.3443	0.00010603	0.0011602	Fyb	chr15	+	6579871	6663313	2669	protein_coding	FYN_binding_protein	70	39	99	14	19	23	1.19825015387	0.89134706433	2.06111449492	0.289280950462	0.450075487611	0.3929887525
ENSMUSG00000022160	150.210211442501	90.974215934954	0.6803	0.001676	0.011639	Mettl3	chr14	-	52294668	52305128	2159	protein_coding	methyltransferase_like_3	210	119	169	87	72	99	4.44390411395	3.36221223559	4.34960239352	2.22232199233	2.10843485783	2.09114145159
ENSMUSG00000022178	722.624843873103	332.746041417615	1.0593	2.8273e-08	8.7492e-07	Ajuba	chr14	-	54567469	54577661	3503	protein_coding	ajuba_LIM_protein	936	601	839	304	197	475	12.2076969226	10.4656242937	13.3087516283	4.78601240697	3.55554698765	6.18378428056
ENSMUSG00000022180	591.673086543478	194.015575975058	1.5207	4.4314e-14	4.2329e-12	Slc7a8	chr14	-	54722216	54781886	4033	protein_coding	solute_carrier_family_7_(cationic_amino_acid_transporter_y+_system)_member_8	649	560	699	137	192	217	7.35215242031	8.47014041994	9.63084626646	1.87340950337	3.00990882424	2.45376162692
ENSMUSG00000022185	1928.17828428971	1419.69667932361	0.43084	0.0017981	0.012328	Acin1	chr14	-	54642161	54686931	4735	protein_coding	apoptotic_chromatin_condensation_inducer_1	2628	1471	2298	1369	1055	1629	25.3573231204	18.9506231171	26.9678011814	15.944974852	14.0868149573	15.6892419182
ENSMUSG00000022186	6950.70965326514	4229.45567569588	0.67084	0.001904	0.012906	Oxct1	chr15	+	4026383	4155344	3527	protein_coding	3-oxoacid_CoA_transferase_1	8818	6433	7396	3180	4916	3441	114.225393284	111.259959357	116.521734169	49.7235393206	88.1224875493	44.4918097611
ENSMUSG00000022193	1717.11805857282	3269.25417441776	-0.9093	1.6721e-12	1.2281e-10	Psmb5	chr14	-	54614120	54617995	871	protein_coding	proteasome_(prosome_macropain)_subunit_beta_type_5	2096	1635	1838	3157	2552	3570	109.943903047	114.506570389	117.258098909	199.892638582	185.243444792	186.917911451
ENSMUSG00000022203	454.006259249837	113.141405774249	1.8564	8.093e-17	1.1053e-14	Efs	chr14	-	54916543	54926788	3571	protein_coding	embryonal_Fyn-associated_substrate	606	358	537	86	70	179	7.75319668108	6.11538750664	8.35602887793	1.32815565235	1.23933445372	2.28593585399
ENSMUSG00000022210	1440.19425250063	2584.09262297846	-0.81337	3.677e-07	8.7407e-06	Dhrs4	chr14	+	55478758	55490338	1390	protein_coding	dehydrogenase/reductase_(SDR_family)_member_4	1985	1101	1695	2395	2380	2428	65.244474578	48.3173741281	67.7595321914	95.0235150051	108.253635513	79.6589799332
ENSMUSG00000022214	1315.70961665684	1751.055623793	-0.40287	0.0014089	0.010095	Dcaf11	chr14	+	55560006	55570065	7271	protein_coding	DDB1_and_CUL4_associated_factor_11	1736	1084	1514	1648	1443	1857	10.9082128434	9.09423019136	11.5703694692	12.4998107156	12.5473646606	11.6471218159
ENSMUSG00000022216	1583.36963964828	1205.9752628865	0.38316	0.0042462	0.024414	Psme1	chr14	+	55578123	55581529	1986	protein_coding	proteasome_(prosome_macropain)_activator_subunit_1_(PA28_alpha)	1917	1326	1939	1060	959	1423	44.1002342074	40.7281876635	54.2517887031	29.4352002658	30.5295003418	32.6758214707
ENSMUSG00000022217	573.348066222138	834.29497923621	-0.52706	0.00024162	0.002341	Emc9	chr14	-	55581516	55585302	1682	protein_coding	ER_membrane_protein_complex_subunit_9	757	475	656	744	609	1049	20.5621212258	17.2265545364	21.6717181868	24.3942414408	22.8913620736	28.4413597286
ENSMUSG00000022231	146.404211868443	81.5245279586134	0.75158	0.00462	0.026087	Sema5a	chr15	+	32244813	32696341	10809	protein_coding	sema_domain_seven_thrombospondin_repeats_(type_1_and_type_1-like)_transmembrane_domain_(TM)_and_short_cytoplasmic_domain_(semaphorin)_5A	217	110	162	62	49	131	0.917217314098	0.620780367303	0.832808203306	0.316334490574	0.286609708017	0.552696402093
ENSMUSG00000022235	323.605753832945	1415.81159576249	-2.0665	2.2504e-42	3.5038e-39	Cmbl	chr15	+	31568791	31590119	1048	protein_coding	carboxymethylenebutenolidase-like_(Pseudomonas)	382	306	360	1177	1251	1576	16.6532923988	17.8111084923	19.0878368735	61.9377684321	75.4703493882	68.5797328719
ENSMUSG00000022236	15.4656896500196	50.1278958142298	-1.3578	0.00012628	0.0013513	Ropn1l	chr15	-	31441210	31453689	910	protein_coding	ropporin_1-like	15	13	22	42	32	73	0.753091756831	0.871430518204	1.3433735255	2.54535447292	2.22325316633	3.65832534977
ENSMUSG00000022270	982.009509974843	438.309491792388	1.0707	7.6498e-06	0.00012117	Fam134b	chr15	+	25843264	25973687	3164	protein_coding	family_with_sequence_similarity_134_member_B	1187	784	1253	602	262	369	17.1400573741	15.1150780149	22.0054418312	10.493017333	5.23534311706	5.31851942746
ENSMUSG00000022280	702.31968578109	428.67271531547	0.68705	8.5541e-06	0.00013372	Rnf19a	chr15	-	36239934	36283147	4276	protein_coding	ring_finger_protein_19A	939	654	702	371	320	543	10.0328870486	9.3297682702	9.12252185095	4.78494099738	4.73143213602	5.79112570026
ENSMUSG00000022292	574.122350374892	398.838647351022	0.51064	0.0012428	0.0091188	Rrm2b	chr15	-	37923952	37961318	4561	protein_coding	ribonucleotide_reductase_M2_B_(TP53_inducible)	782	503	602	343	364	413	7.83329907178	6.72726782416	7.33418593153	4.14738565911	5.04570255163	4.12943693616
ENSMUSG00000022295	720.253034524758	984.806630305451	-0.43899	0.0033147	0.020066	Atp6v1c1	chr15	+	38661904	38692443	2097	protein_coding	ATPase_H+_transporting_lysosomal_V1_subunit_C1	860	711	755	924	822	1033	18.7369133332	20.6824496381	20.0061729028	24.3004275383	24.7829910807	22.4648099931
ENSMUSG00000022309	873.175398292892	245.119416169113	1.76	4.3693e-23	1.2148e-20	Angpt1	chr15	-	42424727	42676977	4256	protein_coding	angiopoietin_1	1261	719	914	208	240	234	13.5366591773	10.3052391873	11.9332866552	2.6952688341	3.56524973219	2.50735078272
ENSMUSG00000022323	260.791547675171	401.503178451593	-0.60141	0.00013415	0.0014113	Hrsp12	chr15	-	34484021	34495255	2986	protein_coding	heat-responsive_protein_12	340	220	297	384	310	448	5.20220115123	4.49431680521	5.52690681876	7.09221340075	6.56375291173	6.84209451686
ENSMUSG00000022324	144.431213318542	328.307280728059	-1.1122	4.9162e-07	1.1306e-05	Matn2	chr15	+	34306680	34436242	3577	protein_coding	matrilin_2	176	161	125	277	231	445	2.24797643787	2.74560300256	1.94180926787	4.27072102179	4.08294352892	5.67338073303
ENSMUSG00000022346	348.223139179835	127.029340019784	1.344	4.0329e-09	1.5937e-07	Myc	chr15	+	61985341	61990374	2390	protein_coding	myelocytomatosis_oncogene	366	283	484	131	77	160	6.996506012	7.22302868855	11.2528610797	3.02283031198	2.03691617893	3.05297283732
ENSMUSG00000022354	9694.83200545312	17530.0904298583	-0.83595	7.7381e-11	4.1546e-09	Ndufb9	chr15	+	58933810	58939489	651	protein_coding	NADH_dehydrogenase_(ubiquinone)_1_beta_subcomplex_9	13267	8599	9980	17646	12578	19826	931.085938296	805.745271617	851.853769301	1494.87768914	1221.54912043	1388.84881279
ENSMUSG00000022364	290.935833099482	173.476418179768	0.71217	0.00024398	0.0023595	Tbc1d31	chr15	+	57912199	57970067	3727	protein_coding	TBC1_domain_family_member_31	367	242	346	139	167	180	4.49888299846	3.96083525044	5.1586041447	2.0568176069	2.83294023081	2.20249013049
ENSMUSG00000022365	2278.72157098815	4238.33576333514	-0.85024	1.1327e-05	0.00017122	Derl1	chr15	-	57869502	57892418	3145	protein_coding	Der1-like_domain_family_member_1	2447	2668	2086	3454	3782	4752	35.5476869392	51.7482873068	36.8560807707	60.5678360057	76.0293378608	68.9059366968
ENSMUSG00000022369	76.0706771507477	29.532582109168	1.1735	9.019e-05	0.0010074	Mtbp	chr15	+	55557408	55626423	3197	protein_coding	Mdm2_transformed_3T3_cell_double_minute_p53_binding_protein	81	68	97	24	23	38	1.15755173383	1.29746927327	1.68594962744	0.414008234569	0.45484720804	0.542053083135
ENSMUSG00000022383	3086.04285174751	1752.27520781741	0.75642	0.0010562	0.0079869	Ppara	chr15	+	85734983	85802819	3413	protein_coding	peroxisome_proliferator_activated_receptor_alpha	3637	3081	3231	1379	2060	1315	48.6861059641	55.0663404222	52.6036847538	22.2827276277	38.1602547759	17.5707509555
ENSMUSG00000022404	754.921474323099	1365.77649032096	-0.81269	1.8217e-05	0.00025762	Slc25a17	chr15	-	81318921	81360765	1667	protein_coding	solute_carrier_family_25_(mitochondrial_carrier_peroxisomal_membrane_protein)_member_17	968	689	807	1193	1405	1164	26.5300326637	25.212413853	26.9000713291	39.4680089187	53.2869739017	31.8433125169
ENSMUSG00000022415	447.624029957102	654.42587454262	-0.53038	0.0016482	0.011481	Syngr1	chr15	+	80091334	80119501	4180	protein_coding	synaptogyrin_1	544	457	442	642	462	772	5.94594167945	6.66915365487	5.87572530914	8.47030639193	6.98788947509	8.4225166308
ENSMUSG00000022425	1544.85591250164	2341.96832797038	-0.56275	0.0086626	0.042321	Enpp2	chr15	-	54838898	54920146	3398	protein_coding	ectonucleotide_pyrophosphatase/phosphodiesterase_2	1706	1807	1377	1719	2371	2461	22.9379012911	32.4388599905	22.5178054417	27.8992723201	44.1152264586	33.0285188067
ENSMUSG00000022427	980.349959656837	1516.68114600943	-0.61159	1.598e-05	0.00023038	Tomm22	chr15	+	79670861	79672862	1031	protein_coding	translocase_of_outer_mitochondrial_membrane_22_homolog_(yeast)	1283	821	1120	1400	1344	1508	56.85465366	48.5752782553	60.3635612906	74.8875709781	82.4177846917	66.7027186132
ENSMUSG00000022437	7072.3007938837	9386.13013288549	-0.39696	0.0064431	0.033984	Samm50	chr15	+	84192233	84214303	1673	protein_coding	sorting_and_assembly_machinery_component_50_homolog_(S._cerevisiae)	8469	7156	7171	9013	7836	9584	231.277944635	260.91869407	238.176702488	297.107629246	296.127554325	261.247247079
ENSMUSG00000022450	4535.97792711802	7395.71408943087	-0.69008	7.2188e-08	2.0143e-06	Ndufa6	chr15	-	82350139	82354291	560	protein_coding	NADH_dehydrogenase_(ubiquinone)_1_alpha_subcomplex_6_(B14)	6000	3977	4902	7507	5266	8344	489.50964194	433.209896362	486.40807549	739.296691566	594.529161174	679.496348186
ENSMUSG00000022451	460.884021094978	735.299744639767	-0.64454	0.00020885	0.0020805	Twf1	chr15	-	94577951	94589889	3025	protein_coding	twinfilin_actin-binding_protein_homolog_1_(Drosophila)	663	402	456	591	709	759	10.0135063283	8.10646439083	8.37635278953	10.7746327358	14.8183957684	11.4424034228
ENSMUSG00000022452	1949.88698853528	4150.62917608742	-1.0579	1.6214e-12	1.2021e-10	Smdt1	chr15	+	82338959	82349091	705	protein_coding	single-pass_membrane_protein_with_aspartate_rich_tail_1	2501	1770	2096	4232	2693	5035	162.07745251	153.149278306	165.202896686	331.052533527	241.505802615	325.695093828
ENSMUSG00000022471	2739.78452212674	3919.85120395866	-0.49737	0.0029744	0.018466	Xrcc6	chr15	+	81987835	82040085	3296	protein_coding	X-ray_repair_complementing_defective_repair_in_Chinese_hamster_cells_6	2914	2333	3644	3992	3073	4002	40.392466328	43.1775843228	61.4336984983	66.7949614312	58.9461833655	55.3720675344
ENSMUSG00000022472	279.449309208441	404.309342484017	-0.51058	0.0047987	0.026871	Desi1	chr15	-	81992523	82033862	2934	protein_coding	desumoylating_isopeptidase_1	323	227	364	394	287	478	5.02968098353	4.71950611257	6.89376969988	7.40587685201	6.18446478198	7.42965496935
ENSMUSG00000022474	745.178905251943	2270.72841929802	-1.5717	4.3218e-33	3.3645e-30	Pmm1	chr15	-	81951108	81960930	1300	protein_coding	phosphomannomutase_1	947	650	842	2180	1632	2697	33.2816350402	30.5000681372	35.9901979969	92.4812125159	79.370138038	94.6103072306
ENSMUSG00000022476	71.7250034171313	118.5286717393	-0.657	0.0068617	0.035553	Polr3h	chr15	-	81915030	81926213	2514	protein_coding	polymerase_(RNA)_III_(DNA_directed)_polypeptide_H	112	52	77	99	98	141	2.03540471642	1.26173710671	1.70192707984	2.17175232474	2.46456987586	2.5577300031
ENSMUSG00000022477	100227.886849614	66728.5417156889	0.5534	0.0067372	0.035118	Aco2	chr15	+	81872309	81915133	2918	protein_coding	aconitase_2_mitochondrial	119446	97342	107287	57466	72327	52626	1870.18405683	2034.91270227	2043.04207493	1086.09059963	1567.0956231	822.462172299
ENSMUSG00000022490	335.685799234513	2046.37012667451	-2.5507	1.3957e-84	2.1731e-80	Ppp1r1a	chr15	-	103530279	103537992	1295	protein_coding	protein_phosphatase_1_regulatory_(inhibitor)_subunit_1A	428	311	355	1818	1675	2322	15.099828955	14.6494535763	15.2326015238	77.4220175198	81.7759082717	81.769869684
ENSMUSG00000022494	43.9808754093587	0.71068829053489	3.0616	3.6493e-13	2.9748e-11	Shisa9	chr16	+	11984113	12270902	4326	protein_coding	shisa_family_member_9	51	50	39	0	1	1	0.538619023494	0.705040872334	0.500949086077	0.0	0.0146148316961	0.0105417895879
ENSMUSG00000022503	80.4653723362978	138.669006355287	-0.71561	0.003528	0.021056	Nubp1	chr16	+	10411948	10424428	3296	protein_coding	nucleotide_binding_protein_1	98	69	96	102	140	146	1.35842886072	1.27700528001	1.61845089348	1.70668488627	2.68547532417	2.02007042979
ENSMUSG00000022508	1855.52945920194	778.985962416748	1.2167	4.6789e-16	5.8281e-14	Bcl6	chr16	-	23965052	23988852	3933	protein_coding	B_cell_leukemia/lymphoma_6	2605	1586	1931	666	726	790	30.2608977736	24.598580252	27.2818504583	9.33879101047	11.6705952586	9.1601799106
ENSMUSG00000022510	6.89938937912033	27.1724337857241	-1.3191	0.0013364	0.0096623	Trp63	chr16	+	25683763	25892102	5366	protein_coding	transformation_related_protein_63	13	7	3	22	24	31	0.110685494885	0.0795752802684	0.0310660533038	0.226106155812	0.282774932169	0.263458299381
ENSMUSG00000022512	66.1846955132057	25.4336677269466	1.0622	0.0046934	0.026415	Cldn1	chr16	-	26356642	26371841	3247	protein_coding	claudin_1	73	35	113	17	34	17	1.02716118276	0.657531496643	1.93380042595	0.288740036195	0.662028920602	0.238763255275
ENSMUSG00000022519	287.436529903179	1126.28433179431	-1.3168	0.001434	0.010228	Srl	chr16	-	4480216	4541816	5000	protein_coding	sarcalumenin	402	235	314	1627	971	421	3.67328035312	2.86700640489	3.4895959198	17.9455974855	12.2780545644	3.83983842398
ENSMUSG00000022528	330.605981820841	191.523786940577	0.74037	0.00019309	0.0019384	Hes1	chr16	+	30064384	30067796	1468	protein_coding	hairy_and_enhancer_of_split_1_(Drosophila)	455	280	355	187	115	256	14.1606558545	11.6349033766	13.4374788647	7.02515522668	4.95281513659	7.95270308577
ENSMUSG00000022537	287.565632179713	404.855871925698	-0.4729	0.010075	0.047335	Tmem44	chr16	-	30511855	30550842	4579	protein_coding	transmembrane_protein_44	387	235	327	380	258	539	3.86134270952	3.13060319381	3.9681913477	4.5767092874	3.56229101872	5.36808001032
ENSMUSG00000022540	630.809205067224	413.120228983588	0.59119	0.00010387	0.0011405	Rogdi	chr16	-	5008730	5013517	1421	protein_coding	rogdi_homolog_(Drosophila)	780	514	777	365	323	493	25.0783264836	22.0647924314	30.3838244091	14.16573654	14.3710591832	15.8217202016
ENSMUSG00000022548	137.27122166418	59.5994571124616	1.085	2.367e-05	0.00032271	Apod	chr16	-	31296192	31314808	2074	protein_coding	apolipoprotein_D	142	142	154	45	52	73	3.12807832908	4.17647991849	4.12598329675	1.1965866013	1.58516664403	1.60514757391
ENSMUSG00000022555	2950.5002298894	7669.80211289308	-1.3492	3.5915e-26	1.5533e-23	Dgat1	chr15	-	76502015	76511951	1888	protein_coding	diacylglycerol_O-acyltransferase_1	3475	2845	3219	6942	6236	8602	84.091257346	91.9202265362	94.7402406232	202.779007559	208.825942435	207.777399723
ENSMUSG00000022557	335.453115196423	497.049622452299	-0.53533	0.0051659	0.028547	Bop1	chr15	-	76452996	76477269	2476	protein_coding	block_of_proliferation_1	510	276	330	402	489	496	9.41060539432	6.79969208874	7.40591624521	8.95397312564	12.4864376323	9.13549101442
ENSMUSG00000022559	396.734495429136	641.698804992703	-0.66088	0.00031191	0.0029081	Fbxl6	chr15	-	76535730	76538746	1712	protein_coding	F-box_and_leucine-rich_repeat_protein_6	500	305	504	709	465	640	13.3433313613	10.8674308199	16.3584545916	22.8393031317	17.172341876	17.0481427131
ENSMUSG00000022560	304.082348620911	594.212545171008	-0.93715	1.1966e-09	5.2741e-08	Slc52a2	chr15	+	76538943	76542130	2700	protein_coding	solute_carrier_protein_52_member_2	359	272	358	531	495	658	6.07475422319	6.14519891356	7.36774793163	10.8460382263	11.5910230182	11.1138105172
ENSMUSG00000022561	301.188611147326	579.931923291791	-0.91129	5.5608e-09	2.1591e-07	Gpaa1	chr15	+	76331231	76334907	2237	protein_coding	GPI_anchor_attachment_protein_1	424	235	341	493	490	664	8.65960135466	6.4081502121	8.47039945339	12.1540581261	13.8487453463	13.5363929758
ENSMUSG00000022562	3679.99432215645	5825.50734811082	-0.63673	0.00018701	0.0018834	Oplah	chr15	-	76296597	76328015	4085	protein_coding	5-oxoprolinase_(ATP-hydrolysing)	4478	3529	3919	5003	5792	5360	50.0829677234	52.6975473469	53.3087745663	67.54276196	89.6430915609	59.8375202497
ENSMUSG00000022570	252.235497305872	436.188551795687	-0.75581	3.4717e-05	0.00044765	Tsta3	chr15	-	75924684	75929730	1311	protein_coding	tissue_specific_transplantation_antigen_P35B	312	206	310	447	286	522	10.873013557	9.58507099352	13.1393686826	18.8037818995	13.7925216693	18.158027519
ENSMUSG00000022571	468.614126945831	659.652030682267	-0.47447	0.0024707	0.015995	Pycrl	chr15	-	75916463	75921560	1353	protein_coding	pyrroline-5-carboxylate_reductase-like	628	350	577	601	553	711	21.206054555	15.7797839586	23.6970078961	24.4972339208	25.8409019515	23.964736755
ENSMUSG00000022584	34.0702651040827	8.61364662199377	1.3473	0.00094247	0.0073262	Ly6c2	chr15	-	75108158	75111970	2680	protein_coding	lymphocyte_antigen_6_complex_locus_C2	39	18	57	4	8	13	0.664856379351	0.409702407812	1.18183149199	0.0823124580793	0.188727647515	0.221212374197
ENSMUSG00000022634	407.72052530979	667.763408926724	-0.69142	1.7782e-06	3.4223e-05	Yaf2	chr15	-	93284278	93336935	1870	protein_coding	YY1_associated_factor_2	513	347	476	582	566	744	12.5335409926	11.3192766242	14.1442799297	17.1641282906	19.136176067	18.1439645067
ENSMUSG00000022635	992.991753372374	1444.11451957442	-0.5272	0.00013395	0.0014111	Zcrb1	chr15	-	93386097	93398334	1744	protein_coding	zinc_finger_CCHC-type_and_RNA_binding_motif_1	1284	876	1091	1470	1029	1623	33.6369469553	30.6399767066	34.7611204612	46.4848279601	37.3034696176	42.4397579085
ENSMUSG00000022636	45.4840360307526	112.44202194933	-1.1241	0.00025161	0.0024257	Alcam	chr16	-	52248996	52454074	6036	protein_coding	activated_leukocyte_cell_adhesion_molecule	58	43	47	56	103	167	0.439012402535	0.43456028161	0.432677312532	0.511657294092	1.07886803802	1.26173484982
ENSMUSG00000022637	652.39428219733	451.364344002822	0.51346	0.0017753	0.012209	Cblb	chr16	+	52031549	52208047	6323	protein_coding	Casitas_B-lineage_lymphoma_b	757	542	832	406	391	475	5.46979090651	5.22885874754	7.31165416035	3.54114104804	3.90961425111	3.42587321442
ENSMUSG00000022641	370.296032241868	248.977268070324	0.55337	0.00085948	0.0068346	Bbx	chr16	-	50191844	50432390	8743	protein_coding	bobby_sox_homolog_(Drosophila)	473	306	438	212	215	278	2.47171668682	2.13496988447	2.78374294134	1.33725969868	1.55474194353	1.45005734057
ENSMUSG00000022665	1256.15017156373	3061.65065443129	-0.98408	0.0082509	0.040809	Ccdc80	chr16	+	45093402	45127924	3671	protein_coding	coiled-coil_domain_containing_80	1578	1462	969	1596	2186	5344	19.6390574952	24.2937072277	14.6674592142	23.976670573	37.6483638114	66.3869816703
ENSMUSG00000022684	770.910566124982	1815.61958877063	-1.2094	1.4338e-20	3.1892e-18	Bfar	chr16	+	13671858	13703612	3003	protein_coding	bifunctional_apoptosis_regulator	971	727	809	1722	1427	2008	14.7727696138	14.7675987584	14.9695479633	31.6241010271	30.0433926927	30.4936376187
ENSMUSG00000022698	1272.8220915822	1892.21043573875	-0.55493	0.00018519	0.0018674	Naa50	chr16	+	44139830	44163366	4487	protein_coding	N(alpha)-acetyltransferase_50_NatE_catalytic_subunit	1670	1182	1303	1623	1754	1926	17.0042870939	16.0691243762	16.1362956662	19.9481591353	24.7146152002	19.5749685012
ENSMUSG00000022706	368.655486468235	541.317715643251	-0.5369	0.00047516	0.0041821	Mrpl40	chr16	-	18872018	18876767	1185	protein_coding	mitochondrial_ribosomal_protein_L40	472	337	394	534	433	562	18.1979168154	17.3477180797	18.4753795103	24.8521107609	23.102015958	21.6281226563
ENSMUSG00000022747	598.247513970998	872.26197768191	-0.51739	0.0058421	0.03145	St3gal6	chr16	-	58468125	58524243	4123	protein_coding	ST3_beta-galactoside_alpha-23-sialyltransferase_6	786	427	775	949	564	986	8.70978106542	6.31750137985	10.4448898514	12.6938467671	8.64860580196	10.9059735175
ENSMUSG00000022756	33.5288651102147	3.46635208213354	1.8915	9.2346e-06	0.00014307	Slc7a4	chr16	-	17572018	17576998	3281	protein_coding	solute_carrier_family_7_(cationic_amino_acid_transporter_y+_system)_member_4	37	36	34	0	2	9	0.515220958092	0.669309633001	0.575821906834	0.0	0.0385393245459	0.125094189521
ENSMUSG00000022758	119.565966943102	244.355948767328	-0.945	0.00013953	0.001458	P2rx6	chr16	+	17561885	17577800	3382	protein_coding	purinergic_receptor_P2X_ligand-gated_ion_channel_6	121	135	122	215	246	214	1.63459360033	2.43495517358	2.00447998497	3.50594606337	4.59877156467	2.88563255355
ENSMUSG00000022765	362.875654357212	507.217128561832	-0.46392	0.008746	0.042635	Snap29	chr16	+	17406003	17430826	3429	protein_coding	synaptosomal-associated_protein_29	460	370	343	428	457	544	6.12898239349	6.58210860936	5.55830189713	6.88361635428	8.42614733051	7.23489567689
ENSMUSG00000022797	2400.02367309373	1534.84243598321	0.61819	0.00056286	0.0047915	Tfrc	chr16	+	32608920	32632794	4890	protein_coding	transferrin_receptor	3742	1951	2313	1472	1422	1368	34.9617329543	24.3376821822	26.2834439272	16.6011939992	18.3853148153	12.75786778
ENSMUSG00000022814	560.512123270074	249.213738266798	1.1262	3.0973e-12	2.1625e-10	Umps	chr16	-	33954782	33967038	3484	protein_coding	uridine_monophosphate_synthetase	653	522	641	234	190	287	8.56314034944	9.1395152512	10.2234006257	3.70406061357	3.44790894499	3.75668351446
ENSMUSG00000022817	2017.04180047081	1345.99072686753	0.55619	0.0021008	0.013996	Itgb5	chr16	+	33829665	33949153	3090	protein_coding	integrin_beta_5	2296	1990	2210	1188	847	1902	33.9477841004	39.2848774064	39.7419608288	21.2030498812	17.3302674253	28.0706773148
ENSMUSG00000022831	276.45533122961	166.793574030448	0.6798	0.0013163	0.0095322	Hcls1	chr16	+	36934983	36963212	2016	protein_coding	hematopoietic_cell_specific_Lyn_substrate_1	346	219	345	124	123	239	7.84121926441	6.62650289885	9.50920180222	3.39212252839	3.8574021408	5.4064007143
ENSMUSG00000022836	625.216961236901	926.942396607088	-0.54645	0.0014061	0.010087	Mylk	chr16	+	34745210	35002420	7824	protein_coding	myosin_light_polypeptide_kinase	907	610	530	832	726	1088	5.29634750627	4.75588997026	3.7641118897	5.86455222798	5.86662207977	6.34163018304
ENSMUSG00000022840	163.821807469684	557.901073216463	-1.5919	1.0998e-09	4.8927e-08	Adcy5	chr16	+	35154877	35305737	7007	protein_coding	adenylate_cyclase_5	286	120	149	300	513	798	1.86479863596	1.0446719499	1.18159772904	2.36118225688	4.62876978217	5.19363748287
ENSMUSG00000022842	61.1690544444863	105.031826523542	-0.69972	0.0058087	0.031306	Ece2	chr16	+	20611593	20646485	3445	protein_coding	endothelin_converting_enzyme_2	86	48	69	96	97	100	1.14053141538	0.849929329802	1.11294925012	1.53681779497	1.78017558955	1.32376724985
ENSMUSG00000022853	340.407558956503	2204.36994983112	-2.5712	9.4439e-44	1.838e-40	Ehhadh	chr16	-	21761287	21787844	3018	protein_coding	enoyl-Coenzyme_A_hydratase/3-hydroxyacyl_Coenzyme_A_dehydrogenase	344	300	455	2328	1528	2433	5.20759539559	6.06363183641	8.37736924265	42.5406493088	32.0099099437	36.7640825102
ENSMUSG00000022856	151.552790334517	234.316937586597	-0.58596	0.0065937	0.034579	Tmem41a	chr16	-	21934327	21947552	1359	protein_coding	transmembrane_protein_41a	215	142	140	182	230	244	7.22798146794	6.37381850695	5.72432226735	7.38571091847	10.7001215902	8.18787545903
ENSMUSG00000022884	5825.7519513499	4189.63790291426	0.46471	0.00050142	0.0043689	Eif4a2	chr16	+	23107444	23114136	2708	protein_coding	eukaryotic_translation_initiation_factor_4A2	7561	4538	7142	4039	3393	4408	127.564139926	102.222532649	146.550290124	82.2556174971	79.2164786507	74.2324482965
ENSMUSG00000022890	2308.08768970328	3454.87726367992	-0.56746	3.1361e-05	0.00041207	Atp5j	chr16	-	84827866	84835625	927	protein_coding	ATP_synthase_H+_transporting_mitochondrial_F0_complex_subunit_F	3212	1857	2573	3465	2424	4002	158.304707506	122.197683993	154.232375886	206.140762734	165.322976147	196.878462344
ENSMUSG00000022895	2396.92985650682	1429.9217148406	0.69684	0.0012229	0.0090056	Ets2	chr16	+	95702075	95721051	3890	protein_coding	E26_avian_leukemia_oncogene_2_3'_domain	3617	1791	2611	1428	722	2067	42.4812155074	28.0851527165	37.2969026681	20.2450558848	11.7345902582	24.2321380187
ENSMUSG00000022905	535.468555304225	777.164581714049	-0.51077	0.0070949	0.036554	Kpna1	chr16	+	35978750	36037131	5039	protein_coding	karyopherin_(importin)_alpha_1	757	537	452	732	698	741	6.86356179835	6.50070910484	4.98436196314	8.01137565795	8.75772689391	6.70617231242
ENSMUSG00000022940	218.026409650903	331.582694324394	-0.57864	0.0010495	0.0079634	Pigp	chr16	-	94358763	94371015	966	protein_coding	phosphatidylinositol_glycan_anchor_biosynthesis_class_P	304	179	238	337	233	378	14.3778677439	11.3033378811	13.6903744661	19.2394719562	15.2496237337	17.844958079
ENSMUSG00000022946	651.68904361821	430.908190841621	0.57648	0.00012097	0.0013044	Dopey2	chr16	+	93711907	93810585	7313	protein_coding	dopey_family_member_2	827	623	668	384	330	520	5.16663716157	5.19664773676	5.07570514951	2.89584974903	2.85297982125	3.24271386762
ENSMUSG00000022947	162.790997354093	74.8345885103226	1.035	8.4999e-06	0.00013301	Cbr3	chr16	+	93683215	93690990	1170	protein_coding	carbonyl_reductase_3	205	166	155	61	66	85	8.00508645224	8.65472018935	7.36141553117	2.87530783052	3.56646862099	3.31309525588
ENSMUSG00000022951	553.3746364664	790.928837459328	-0.4963	0.0029058	0.01809	Rcan1	chr16	-	92391953	92466146	2324	protein_coding	regulator_of_calcineurin_1	684	542	566	787	675	752	13.446770887	14.2263656888	13.5330536701	18.6757900261	18.3631838616	14.7564732709
ENSMUSG00000022956	6285.94260562908	9465.37183876224	-0.57883	2.5938e-06	4.7625e-05	Atp5o	chr16	-	91684398	91931687	932	protein_coding	ATP_synthase_H+_transporting_mitochondrial_F1_complex_O_subunit	8424	5721	6435	9292	7013	10684	412.95285502	374.443969555	383.661425055	549.836621799	475.738457433	522.779832936
ENSMUSG00000022962	648.966079915422	470.75862355685	0.44849	0.006105	0.032564	Gart	chr16	-	91621186	91646952	3518	protein_coding	phosphoribosylglycinamide_formyltransferase	798	591	724	423	435	457	10.3634673484	10.2476067476	11.4355808251	6.63108975107	7.81760558105	5.92408421352
ENSMUSG00000022982	5378.16195788425	10419.3747159193	-0.93521	2.6432e-14	2.6213e-12	Sod1	chr16	+	90220742	90226322	646	protein_coding	superoxide_dismutase_1_soluble	7369	4792	5501	9970	7605	12250	521.163588446	452.496366914	473.17808648	851.143945394	744.298311738	864.777595246
ENSMUSG00000022983	907.395962511208	659.492367359164	0.44726	0.0025642	0.016451	Scaf4	chr16	-	90228957	90284425	4169	protein_coding	SR-related_CTD-associated_factor_4	1155	704	1135	573	529	780	12.6575052533	10.3008145687	15.1279284962	7.57989344717	8.02239627114	8.53224988506
ENSMUSG00000022987	378.732936492519	243.467518291898	0.60727	0.00058249	0.004929	Zfp641	chr15	-	98285588	98296130	4212	protein_coding	zinc_finger_protein_641	460	342	431	248	164	287	4.98962028188	4.953002518	5.68596791028	3.24716002718	2.46170393031	3.10738019098
ENSMUSG00000022993	17.787428908036	44.7744602317954	-1.0178	0.0055964	0.030382	4930415O20Rik	chr15	+	98571004	98589588	566	protein_coding	RIKEN_cDNA_4930415O20_gene	21	8	31	44	37	45	1.69512172827	0.862192738859	3.04341207472	4.28722838194	4.13300210415	3.62574236587
ENSMUSG00000023010	8263.26664121051	11026.4998159537	-0.40904	0.00031499	0.0029297	Tmbim6	chr15	+	99392882	99410049	2452	protein_coding	transmembrane_BAX_inhibitor_motif_containing_6	10672	6805	9706	10001	9020	12262	198.848984728	169.292792556	219.955749093	224.938262022	232.576807706	228.056105999
ENSMUSG00000023015	66.8747752848756	28.8364783239863	1.0019	0.0018279	0.012494	Racgap1	chr15	-	99620496	99651656	4475	protein_coding	Rac_GTPase-activating_protein_1	84	61	73	26	14	46	0.857599015153	0.831510237482	0.90645305535	0.320420786535	0.197795009351	0.468776304099
ENSMUSG00000023031	31.0439105171127	85.2656070582155	-1.144	0.0019266	0.013031	Cela1	chr15	-	100674425	100687920	1103	protein_coding	chymotrypsin-like_elastase_family_member_1	18	46	29	55	55	144	0.745581322266	2.54397667146	1.46095884522	2.74996743447	3.15259012281	5.95371221493
ENSMUSG00000023034	1507.43747451531	692.215563354072	1.033	1.7478e-05	0.00024875	Nr4a1	chr15	+	101266846	101274792	2474	protein_coding	nuclear_receptor_subfamily_4_group_A_member_1	1539	1370	1949	673	738	467	28.4208427519	33.7793802327	43.7751497593	15.0022273535	18.8597964006	8.60831288631
ENSMUSG00000023036	4211.82921433576	2655.98989385888	0.64484	2.7225e-05	0.00036542	Pcdhga12	chr18	+	37674335	37841873	5080	protein_coding	protocadherin_gamma_subfamily_C_4	5823	3363	4760	2070	2540	2853	52.3698228743	40.3825705296	52.0665422609	22.47227325	31.6118809588	25.6117301878
ENSMUSG00000023044	2793.38022576108	3721.27032774245	-0.40119	0.006718	0.035041	Csad	chr15	-	102176998	102189043	2265	protein_coding	cysteine_sulfinic_acid_decarboxylase	3586	2266	3343	3264	3460	3682	72.3336043089	61.0270679018	82.0131828846	79.473495949	96.5802279182	74.1338297708
ENSMUSG00000023046	107.924107301893	219.49576283744	-0.94727	2.6114e-05	0.00035112	Igfbp6	chr15	+	102144362	102149511	1112	protein_coding	insulin-like_growth_factor_binding_protein_6	181	88	93	185	178	264	7.43655535177	4.82734891379	4.64722455295	9.17502624005	10.1203503789	10.8267971079
ENSMUSG00000023051	422.027482850592	596.347389406543	-0.47424	0.0095352	0.045499	Tarbp2	chr15	+	102518192	102523676	2732	protein_coding	TAR_(HIV)_RNA_binding_protein_2	561	314	525	656	438	590	9.38167088286	7.01099662889	10.678102985	13.2423029191	10.1361668082	9.84854730487
ENSMUSG00000023075	485.01650332883	688.406692186767	-0.4835	0.0067763	0.035251	Akirin1	chr4	-	123734559	123750345	3052	protein_coding	akirin_1	619	489	462	640	628	653	9.26625285507	9.77361292206	8.4114901941	11.5647385401	13.009345506	9.75729668664
ENSMUSG00000023087	171.572555384352	1084.15375520143	-2.4983	8.0886e-34	7.4082e-31	Ccrn4l	chr3	+	51224447	51251644	9797	protein_coding	CCR4_carbon_catabolite_repression_4-like_(S._cerevisiae)	234	106	236	1012	992	1019	1.09124125548	0.659999432997	1.33854936269	5.69675809698	6.40175276331	4.74331464845
ENSMUSG00000023089	5959.73823686156	7557.2512966879	-0.3362	0.004708	0.026473	Ndufa5	chr6	-	24518666	24528013	875	protein_coding	NADH_dehydrogenase_(ubiquinone)_1_alpha_subcomplex_5	8029	5232	6310	7470	5780	8207	419.229110948	364.7459577	400.716110171	470.817853076	417.638107295	427.737413581
ENSMUSG00000023094	379.869127988308	702.827120332678	-0.85538	1.3934e-07	3.696e-06	Msrb2	chr2	+	19371440	19394976	1196	protein_coding	methionine_sulfoxide_reductase_B2	507	347	389	691	601	677	19.3675553985	17.6982000729	18.0731527171	31.8630424055	31.7704689903	25.8141808109
ENSMUSG00000023104	286.464162462108	398.337449230173	-0.45805	0.0079049	0.039601	Rfc2	chr5	+	134582690	134598328	1518	protein_coding	replication_factor_C_(activator_1)_2	344	277	306	399	320	404	10.3534406481	11.1311184111	11.2012154723	14.4957769554	13.3278022488	12.1369748551
ENSMUSG00000023106	693.004805203821	1336.96879692758	-0.92598	1.9982e-11	1.2406e-09	Denr	chr5	+	123907175	123928832	2336	protein_coding	density-regulated_protein	833	669	741	1258	1037	1511	16.2918420214	17.4696451916	17.6262881768	29.6994342537	28.0663703375	29.4979941077
ENSMUSG00000023150	18005.118043065	5108.73716894008	1.7508	2.9142e-26	1.2964e-23	Ivns1abp	chr1	+	151344477	151364422	3511	protein_coding	influenza_virus_NS1A_binding_protein	21087	14730	23089	5352	3285	6060	274.398666048	255.919113449	365.417877717	84.0670192763	59.1541036454	78.712309157
ENSMUSG00000023156	292.552789621293	450.315511639918	-0.59209	0.0010684	0.0080594	Rpp14	chr14	+	8080367	8091834	2401	protein_coding	ribonuclease_P_14_subunit	426	260	279	382	420	460	8.10616549918	6.60559576481	6.45695173205	8.77428176628	11.0595501897	8.73708438502
ENSMUSG00000023175	7495.10444644507	12223.5948409098	-0.69158	1.5666e-08	5.2753e-07	Bsg	chr10	+	79704491	79711969	1526	protein_coding	basigin	10552	6438	7735	11248	10339	12904	315.920840474	257.351820009	281.657474681	406.500559685	428.355487854	385.629881912
ENSMUSG00000023186	854.575994168469	583.008895451391	0.53631	0.0001265	0.0013518	Vwa5a	chr9	+	38718268	38743337	4157	protein_coding	von_Willebrand_factor_A_domain_containing_5A	1037	768	978	497	475	691	11.3971629888	11.2696908007	13.0729718791	6.59351104543	7.22426916306	7.58051796834
ENSMUSG00000023206	2049.84832213434	1411.8069834254	0.52012	0.0011461	0.0085588	Il15ra	chr2	+	11705287	11733986	2315	protein_coding	interleukin_15_receptor_alpha_chain	2422	1562	2757	1301	1183	1504	47.7992597233	41.1586232659	66.1761149996	30.9932182868	32.3082982067	29.627683699
ENSMUSG00000023259	122.149430899088	207.478694439261	-0.71679	0.0003959	0.0035714	Slc26a6	chr9	+	108854037	108913049	2402	protein_coding	solute_carrier_family_26_member_6	177	93	137	170	175	246	3.36665249161	2.36178712469	3.1692978848	3.90315944015	4.60622745028	4.67049555051
ENSMUSG00000023274	38.9920553017001	12.0513441137827	1.221	0.0016241	0.01135	Cd4	chr6	-	124864692	124888221	3108	protein_coding	CD4_antigen	35	35	55	7	8	21	0.514499623661	0.686938471557	0.983325215741	0.124210240795	0.162738125914	0.308133660523
ENSMUSG00000023307	2539.62994953823	4361.868146367	-0.75753	3.2855e-07	7.8943e-06	March5	chr19	+	37207543	37222139	1797	protein_coding	membrane-associated_ring_finger_(C3HC4)_5	3045	2406	2780	3823	4035	4349	77.4171620697	81.6729704374	85.9631290742	117.326629521	141.963204973	110.367750063
ENSMUSG00000023336	6.75937062117322	27.2488298697953	-1.1376	0.0088857	0.043181	Wfdc1	chr8	+	119666523	119688222	1213	protein_coding	WAP_four-disulfide_core_domain_1	8	6	8	54	8	14	0.30131948281	0.301731918917	0.366475277886	2.45512344049	0.416974522127	0.52634208129
ENSMUSG00000023341	56.7330857474079	19.1671903992256	1.1049	0.0052832	0.028995	Mx2	chr16	+	97535308	97560900	2477	polymorphic_pseudogene	MX_dynamin-like_GTPase_2	61	27	102	14	7	38	1.12512780034	0.664918724024	2.28817724222	0.311704019695	0.17867030013	0.699613930877
ENSMUSG00000023456	7723.99097227121	10431.2550462959	-0.42263	0.0021764	0.014401	Tpi1	chr6	-	124810586	124814296	1607	protein_coding	triosephosphate_isomerase_1	9881	7472	7739	10317	8483	10597	280.920252264	283.629756218	267.59898794	354.060866274	333.74435118	300.723880077
ENSMUSG00000023571	1046.46560568198	2432.74567599152	-1.1913	6.8118e-21	1.5597e-18	Fam132a	chr4	+	155962318	155966629	1315	protein_coding	family_with_sequence_similarity_132_member_A	1280	913	1224	2273	1999	2609	44.4715476987	42.3521858695	51.7215059678	95.3265897594	96.1097338959	90.4792901941
ENSMUSG00000023707	571.143668156077	839.382122834052	-0.53092	0.00291	0.018109	Ogfod2	chr5	+	124112297	124115483	1838	protein_coding	2-oxoglutarate_and_iron-dependent_oxygenase_domain_containing_2	780	414	707	884	548	978	19.3886299963	13.7399654067	21.3741770972	26.5244954686	18.8501749351	24.2657772355
ENSMUSG00000023723	952.8189077312	1666.4906851331	-0.78582	1.0166e-08	3.6138e-07	Mrps23	chr11	+	88204388	88211507	1404	protein_coding	mitochondrial_ribosomal_protein_S23	1240	836	1046	1607	1413	1662	40.3508422796	36.3220184653	41.3980679871	63.1232197218	63.6290424426	53.9839638753
ENSMUSG00000023806	457.055165066337	711.723562769015	-0.61339	0.00064541	0.0053795	Rsph3b	chr17	-	6904716	6948356	1614	protein_coding	radial_spoke_3B_homolog_(Chlamydomonas)	505	427	544	758	470	811	14.2950564581	16.1382020998	18.7288394183	25.9003748204	18.4108848211	22.9149114035
ENSMUSG00000023826	218.975522654656	145.589891633577	0.56309	0.0029768	0.018473	Park2	chr17	+	10840384	12063361	4759	protein_coding	Parkinson_disease_(autosomal_recessive_juvenile)_2_parkin	284	186	249	125	128	158	2.72646961736	2.38411963585	2.9073621955	1.44855397439	1.70049202048	1.51405705351
ENSMUSG00000023830	2641.60322821168	1638.14128951176	0.67474	7.3221e-08	2.0394e-06	Igf2r	chr17	-	12682406	12769664	8887	protein_coding	insulin-like_growth_factor_2_receptor	3289	2205	3168	1482	1258	1944	16.9085637994	15.1350625053	19.8082217601	9.19672916905	8.94964470488	9.97566689957
ENSMUSG00000023861	369.737164033243	609.335468380386	-0.69334	3.7456e-05	0.00047414	Mpc1	chr17	+	8282904	8297661	961	protein_coding	mitochondrial_pyruvate_carrier_1	447	350	402	552	556	596	21.2511365887	22.2164908387	23.2443904597	31.6778766869	36.5789923269	28.282886501
ENSMUSG00000023904	1154.66914178013	1611.3469172561	-0.46875	0.00064695	0.0053809	Hcfc1r1	chr17	+	23673596	23675227	946	protein_coding	host_cell_factor_C1_regulator_1_(XPO1-dependent)	1495	951	1353	1621	1158	1821	72.2018097661	61.3225471426	79.4734665484	94.5000965605	77.3923005291	87.7848695352
ENSMUSG00000023905	228.96890525042	134.157713129134	0.72143	0.0016139	0.011309	Tnfrsf12a	chr17	-	23675447	23677449	963	protein_coding	tumor_necrosis_factor_receptor_superfamily_member_12a	314	215	220	112	140	118	14.8970881687	13.6189296978	12.6943915702	6.41404657765	9.19140879382	5.58800233373
ENSMUSG00000023915	692.343535516549	439.418433681346	0.63537	2.3035e-05	0.00031516	Tnfrsf21	chr17	+	43016555	43089188	3626	protein_coding	tumor_necrosis_factor_receptor_superfamily_member_21	973	586	727	425	313	522	12.2597910324	9.85826802447	11.1409469898	6.46400232711	5.45753929404	6.56513350176
ENSMUSG00000023947	46.6656550492409	18.9312691667996	1.0538	0.0026524	0.016891	Nfkbie	chr17	+	45555716	45563169	2422	protein_coding	nuclear_factor_of_kappa_light_polypeptide_gene_enhancer_in_B_cells_inhibitor_epsilon	66	29	62	14	19	20	1.24499562112	0.730389740692	1.42243702254	0.318782352099	0.495975010914	0.376579535569
ENSMUSG00000023951	14085.8706628082	7050.00909777867	0.96832	1.4166e-10	7.2556e-09	Vegfa	chr17	-	46016993	46032377	3451	protein_coding	vascular_endothelial_growth_factor_A	17618	10419	18528	6927	5437	7644	233.24356651	184.167029801	298.331477823	110.698210973	99.60811172	101.012839106
ENSMUSG00000023953	193.816296001516	113.543799269641	0.72858	0.00069123	0.0056704	Polh	chr17	-	46172004	46202625	2569	protein_coding	polymerase_(DNA_directed)_eta_(RAD_30_related)	254	175	205	98	110	108	4.51718252689	4.15532263449	4.43409765354	2.1037898005	2.70712877031	1.91716949389
ENSMUSG00000023959	4937.2589255091	3160.41677261793	0.61821	0.00034339	0.0031562	Clic5	chr17	+	44188572	44280168	5870	protein_coding	chloride_intracellular_channel_5	6371	4684	5018	2757	3150	2843	49.5869653642	48.6754068669	47.5015796762	25.9023423236	33.9275724089	22.0871467694
ENSMUSG00000023967	683.49652053384	1219.00743689603	-0.81019	2.0966e-08	6.7725e-07	Mrps18a	chr17	+	46110986	46128910	2220	protein_coding	mitochondrial_ribosomal_protein_S18A	957	513	804	1129	915	1444	19.6950455937	14.0959774364	20.1241975061	28.0466723716	26.058442412	29.6630003864
ENSMUSG00000023988	225.410561276066	435.356906253275	-0.89049	2.227e-05	0.00030696	Bysl	chr17	-	47599331	47611492	3854	protein_coding	bystin-like	308	216	212	350	450	406	3.65121185962	3.4187933148	3.05660730929	5.00837348718	7.38212061829	4.80413476739
ENSMUSG00000024006	1353.16650225706	1864.97847907205	-0.45431	0.00010665	0.0011653	Stk38	chr17	-	28970885	29007945	3288	protein_coding	serine/threonine_kinase_38	1757	1173	1507	1671	1531	2092	24.4139460106	21.76190993	25.4681230877	28.0275421812	29.4390448588	29.0155448408
ENSMUSG00000024007	219.521517972075	329.158065561639	-0.55695	0.0016592	0.011533	Ppil1	chr17	-	29250803	29264158	1434	protein_coding	peptidylprolyl_isomerase_(cyclophilin)-like_1	283	181	258	275	299	353	9.0164444508	7.69945932054	9.99737657911	10.5760602518	13.1826393398	11.2260355372
ENSMUSG00000024012	5104.57315214806	7342.19769641952	-0.51621	2.1178e-06	3.9883e-05	Mtch1	chr17	-	29332072	29347904	1922	protein_coding	mitochondrial_carrier_homolog_1_(C._elegans)	6737	4478	5526	6767	5978	8070	160.144191497	142.12206568	159.761818011	194.170463351	196.644978534	191.478937972
ENSMUSG00000024013	79.1906573413878	36.2647041410232	0.90773	0.0081431	0.040507	Fgd2	chr17	+	29360914	29379660	2808	protein_coding	FYVE_RhoGEF_and_PH_domain_containing_2	91	53	118	45	13	49	1.48061558365	1.15135584848	2.33507266849	0.883803636429	0.29270260147	0.795792487933
ENSMUSG00000024014	1144.5825064168	2083.35760728697	-0.83938	6.5e-09	2.4505e-07	Pim1	chr17	+	29490812	29496111	2638	protein_coding	proviral_integration_site_1	1492	948	1326	2145	1668	2048	25.8399732142	21.9212013601	27.930854957	44.8428161974	39.976207308	35.4043006214
ENSMUSG00000024026	842.869675054696	1139.73492693655	-0.4247	0.0017132	0.01186	Glo1	chr17	-	30592866	30612659	1935	protein_coding	glyoxalase_1	1039	763	944	1048	969	1197	24.5319801952	24.0532837092	27.1085645607	29.869000292	31.6608916269	28.2107115058
ENSMUSG00000024033	3.51797292617299	23.5032483721642	-1.6105	0.00016837	0.0017168	Rsph1	chr17	-	31255019	31277356	1164	protein_coding	radial_spoke_head_1_homolog_(Chlamydomonas)	4	1	7	25	14	29	0.157001947014	0.0524056153559	0.33416468906	1.18447910037	0.760423253304	1.13617669327
ENSMUSG00000024037	551.652361732622	820.222380225245	-0.55614	0.0001213	0.001307	Wdr4	chr17	-	31494323	31519974	4153	protein_coding	WD_repeat_domain_4	708	458	647	821	607	907	7.78877850696	6.72720019591	8.65680921361	10.9023871456	9.24074728725	9.95969902577
ENSMUSG00000024038	4254.09093683666	5995.38119580574	-0.48645	2.3617e-05	0.00032227	Ndufv3	chr17	+	31520115	31531326	1537	protein_coding	NADH_dehydrogenase_(ubiquinone)_flavoprotein_3	5465	3815	4625	5783	4715	6505	162.447983972	151.408926406	167.206580868	207.500763304	193.949276149	193.007547386
ENSMUSG00000024039	16.7211999797609	51.6611596809886	-1.1443	0.0045045	0.025616	Cbs	chr17	-	31612623	31637199	2497	protein_coding	cystathionine_beta-synthase	14	24	13	20	71	50	0.256157762169	0.586304874082	0.289294586353	0.441724845119	1.79771209297	0.913171440878
ENSMUSG00000024042	438.403209594214	967.51981418048	-1.0752	2.0044e-07	5.1047e-06	Sik1	chr17	-	31844248	31855792	4511	protein_coding	salt_inducible_kinase_1	494	315	634	986	607	1204	5.00324936623	4.25959719051	7.80965641366	12.0543684452	8.50738716115	12.1717918945
ENSMUSG00000024065	271.073192802355	104.836219793556	1.27	5.721e-09	2.1994e-07	Ehd3	chr17	+	73804841	73832093	3658	protein_coding	EH-domain_containing_3	319	270	285	95	66	145	3.98423557664	4.50247041937	4.32928977384	1.43225477221	1.14072397117	1.80769501226
ENSMUSG00000024066	2819.97284189479	4425.63326759481	-0.62861	8.6742e-05	0.00097444	Xdh	chr17	-	73883908	73950182	4587	protein_coding	xanthine_dehydrogenase	3427	2749	2950	3885	2959	6031	34.1337019126	36.5575266226	35.7362331214	46.7092244948	40.7846329876	59.959975535
ENSMUSG00000024073	1644.80477570994	2466.51894377181	-0.56534	0.00037401	0.0034034	Birc6	chr17	+	74528295	74703356	15768	protein_coding	baculoviral_IAP_repeat-containing_6	2107	1697	1511	2098	2157	2718	6.10500398188	6.56501973982	5.32480060682	7.33785704108	8.64876042974	7.86092585088
ENSMUSG00000024076	4.64807383958432	20.3987126780402	-1.304	0.0021053	0.014008	Vit	chr17	+	78508063	78627409	2720	protein_coding	vitrin	9	3	4	18	19	20	0.151172095305	0.0672795620672	0.0817159029551	0.364958913396	0.441636572218	0.335321924687
ENSMUSG00000024097	666.849746800632	443.249429985962	0.57179	0.00013145	0.0013923	Srsf7	chr17	-	80200089	80207305	2279	protein_coding	serine/arginine-rich_splicing_factor_7	903	525	779	423	326	519	18.1026207208	14.0522472769	18.993658672	10.2361446881	9.04385536863	10.3854158544
ENSMUSG00000024099	6201.8609166805	8934.39427428513	-0.51136	0.00054589	0.0046803	Ndufv2	chr17	-	66078795	66101559	1540	protein_coding	NADH_dehydrogenase_(ubiquinone)_flavoprotein_2	7619	5997	6481	8796	7677	8538	226.034785572	237.544037167	233.849689348	314.995880161	315.174558598	252.834473146
ENSMUSG00000024121	1091.09077642836	1395.77943975906	-0.34798	0.010581	0.049222	Atp6v0c	chr17	-	24163866	24169702	2567	protein_coding	ATPase_H+_transporting_lysosomal_V0_subunit_C	1302	1053	1175	1310	1074	1594	23.1730470154	25.0226503689	25.4347512509	28.1439986195	26.4520141408	28.3180475736
ENSMUSG00000024146	505.957364214296	847.15609261548	-0.72433	9.3623e-07	1.9619e-05	Cript	chr17	+	87025550	87035810	1184	protein_coding	cysteine-rich_PDZ-binding_protein	611	496	529	803	662	943	23.5769452542	25.5541111419	24.8267268674	37.4028087595	35.3497722883	36.3212552342
ENSMUSG00000024151	625.385993249236	404.589466482735	0.59926	0.0021356	0.014186	Msh2	chr17	+	87672330	87723713	3283	protein_coding	mutS_homolog_2_(E._coli)	850	556	647	360	411	344	11.8289465714	10.3308180836	10.9508768395	6.04744589971	7.9150064417	4.77846510038
ENSMUSG00000024164	3410.98352074097	16952.9789241763	-2.1271	5.8418e-19	1.0701e-16	C3	chr17	-	57203970	57228136	5136	protein_coding	complement_component_3	4850	2683	3794	11374	21126	13480	43.1434380682	31.8659200981	41.0476036511	122.131750738	260.05942256	119.692168631
ENSMUSG00000024169	317.879165661308	215.254632015629	0.53254	0.0034872	0.020923	Ift140	chr17	+	25016091	25099495	5632	protein_coding	intraflagellar_transport_140	399	298	337	172	166	283	3.23674344209	3.22763505145	3.32493187521	1.68424852079	1.86348445993	2.29152525521
ENSMUSG00000024170	417.669838689118	258.598752286261	0.66593	5.0077e-05	0.00061152	Telo2	chr17	-	25099570	25115967	4644	protein_coding	TEL2_telomere_maintenance_2_homolog_(S._cerevisiae)	571	359	445	209	212	319	5.61748503828	4.71555747685	5.32455474466	2.48195811905	2.88618379124	3.13255951349
ENSMUSG00000024177	10.8179148622006	34.0000941478524	-1.2092	0.0017053	0.011817	Nme4	chr17	-	26091734	26095508	964	protein_coding	NME/NM23_nucleoside_diphosphate_kinase_4	15	8	13	43	24	28	0.710906119	0.506225197297	0.749345002203	2.45998124198	1.57403556641	1.32459117138
ENSMUSG00000024180	94.114417370291	170.906209923457	-0.77558	0.0031298	0.019148	Tmem8	chr17	+	26113316	26123254	3464	protein_coding	transmembrane_protein_8_(five_membrane-spanning_domains)	114	101	87	144	183	142	1.50357465076	1.77858365003	1.39558684146	2.29258255066	3.34005439691	1.86943909052
ENSMUSG00000024181	998.90602344763	1551.4493442146	-0.62026	3.7638e-06	6.5772e-05	Mrpl28	chr17	+	26123520	26126613	1048	protein_coding	mitochondrial_ribosomal_protein_L28	1331	906	1033	1549	1182	1672	58.0249533582	52.7348506341	54.7714874731	81.5136816493	71.3077162085	72.7571785291
ENSMUSG00000024186	78.3620646866996	9.16535185594551	2.4654	2.1109e-12	1.5358e-10	Rgs11	chr17	+	26202951	26211324	2703	protein_coding	regulator_of_G-protein_signaling_11	78	72	102	8	10	7	1.31839814773	1.62486489521	2.09686090602	0.163224112211	0.233902189854	0.118100803663
ENSMUSG00000024188	1325.13134507402	767.077003543745	0.75745	1.2155e-05	0.00018162	Luc7l	chr17	+	26252910	26285504	4934	protein_coding	Luc7_homolog_(S._cerevisiae)-like	1661	933	1800	757	578	847	15.3804313115	11.534885923	20.2716386739	8.46130028643	7.40643177712	7.82861839249
ENSMUSG00000024194	580.966696195983	964.539115960492	-0.71374	4.0118e-07	9.4786e-06	Cuta	chr17	-	26937973	26939478	639	protein_coding	cutA_divalent_cation_tolerance_homolog_(E._coli)	733	535	625	944	703	1109	52.4084292706	51.0721015755	54.3493877245	81.4725876151	69.5560322817	79.1464694351
ENSMUSG00000024206	36.9964476620897	96.3507817412576	-1.208	2.5431e-05	0.00034253	Rfx2	chr17	-	56775897	56831008	3353	protein_coding	regulatory_factor_X_2_(influences_HLA_class_II_expression)	46	32	43	82	99	85	0.62679035572	0.582166525732	0.712607516376	1.34871650667	1.86673201009	1.15607558884
ENSMUSG00000024208	598.435637186998	1351.09809375778	-1.1329	2.6099e-12	1.8555e-10	Uqcc2	chr17	-	27122663	27133916	649	protein_coding	ubiquinol-cytochrome_c_reductase_complex_assembly_factor_2	894	501	591	1408	933	1520	62.9347989576	47.0894734567	50.6009045911	119.646040761	90.8902463314	106.807008122
ENSMUSG00000024217	413.447181957709	588.778511210134	-0.49557	0.0016161	0.011314	Snrpc	chr17	+	27839974	27851968	6057	protein_coding	U1_small_nuclear_ribonucleoprotein_C	524	368	459	567	403	726	3.95249874335	3.70613342396	4.21085811959	5.16256887894	4.20656695604	5.4661293637
ENSMUSG00000024219	1726.38895154685	1225.46393437216	0.48129	0.00088207	0.006993	Anks1	chr17	+	27909340	28062600	6844	protein_coding	ankyrin_repeat_and_SAM_domain_containing_1	2199	1312	2193	1153	975	1350	14.6795673454	11.6937724711	17.8050881243	9.29094053052	9.00689185704	8.99548588144
ENSMUSG00000024222	217.945762571079	626.114974593053	-1.0669	0.0080415	0.040092	Fkbp5	chr17	-	28399095	28517524	3858	protein_coding	FK506_binding_protein_5	223	336	106	526	577	656	2.64083134981	5.31260906899	1.52671909928	7.51906596069	9.45570519088	7.75429777939
ENSMUSG00000024240	505.808443244909	359.901812217406	0.4736	0.0043709	0.02498	Epc1	chr18	-	6435951	6516108	3965	protein_coding	enhancer_of_polycomb_homolog_1_(Drosophila)	663	411	593	381	260	381	7.63956031355	6.32309104886	8.31049702588	5.29934455836	4.14582045361	4.38210361906
ENSMUSG00000024247	177.851596983834	297.163633581724	-0.6867	0.0012448	0.0091249	Pkdcc	chr17	+	83215292	83225070	2446	protein_coding	protein_kinase_domain_containing_cytoplasmic	295	123	184	282	259	292	5.51015214285	3.06746392549	4.18000563277	6.35818308647	6.69458476559	5.44411458429
ENSMUSG00000024248	3231.47915488272	4235.0416719333	-0.38107	0.0041313	0.023842	Cox7a2l	chr17	-	83501919	83514333	1147	protein_coding	cytochrome_c_oxidase_subunit_VIIa_polypeptide_2-like	4337	2712	3594	4342	2993	4756	172.752376863	144.23048786	174.112580253	208.769367303	164.977087549	189.094669606
ENSMUSG00000024286	1187.30755260606	1604.38526249737	-0.41838	0.0098043	0.046329	Ccny	chr18	-	9314044	9450150	4017	protein_coding	cyclin_Y	1617	1071	1206	1270	1560	1662	18.3910368836	16.2636659073	16.6824938251	17.4358154294	24.5529172495	18.8681815486
ENSMUSG00000024304	968.689618925216	460.134526009784	0.99708	1.4892e-05	0.00021711	Cdh2	chr18	-	16588877	16809246	4843	protein_coding	cadherin_2	1152	892	1101	331	544	380	10.8676598599	11.2352099023	12.6324720678	3.76924093088	7.10173993044	3.57824428409
ENSMUSG00000024309	784.473234323149	1164.15208004856	-0.55638	4.2543e-05	0.00053205	Pfdn6	chr17	-	33938821	33940343	871	protein_coding	prefoldin_subunit_6	924	702	925	1067	936	1304	48.4676366486	49.1642889375	59.0118288849	67.5595329005	67.9419531054	68.2747777402
ENSMUSG00000024331	26.4671575513047	1.31800047020991	2.1977	3.8275e-07	9.0845e-06	Dsc2	chr18	-	20030633	20059554	4630	protein_coding	desmocollin_2	38	28	20	2	0	2	0.374973548613	0.368899312242	0.240029434166	0.0238226120575	0.0	0.0196992577786
ENSMUSG00000024335	3242.05998572441	2411.40791503931	0.41783	0.0009834	0.007565	Brd2	chr17	-	34112023	34122634	4520	protein_coding	bromodomain_containing_2	4262	3006	3318	2368	1848	2633	43.0797364532	40.5677897435	40.7899754167	28.8924012147	25.8490070849	26.5652118069
ENSMUSG00000024338	429.724504442703	243.697756183968	0.74169	0.0035781	0.021312	Psmb8	chr17	+	34197721	34201454	1907	protein_coding	proteasome_(prosome_macropain)_subunit_beta_type_8_(large_multifunctional_peptidase_7)	602	259	586	273	121	318	14.4226088525	8.28475893815	17.0750671261	7.8950035172	4.01157587416	7.60461594068
ENSMUSG00000024346	485.20850134282	840.464910009765	-0.76767	1.0286e-06	2.1128e-05	Pfdn1	chr18	-	36403679	36454495	1077	protein_coding	prefoldin_1	589	444	545	883	608	897	24.9860508043	25.1476884919	28.1187684635	45.2152955658	35.6917801726	37.9819797924
ENSMUSG00000024349	144.054381657971	63.8826392153661	1.0506	5.8575e-05	0.00069789	Tmem173	chr18	-	35733678	35740554	2302	protein_coding	transmembrane_protein_173	197	110	171	68	33	86	3.909839538	2.9148631582	4.12768253502	1.6290858341	0.906335422797	1.70370340189
ENSMUSG00000024352	69.5810256675866	38.2776827969076	0.74543	0.010524	0.049031	Spata24	chr18	-	35656690	35662186	709	protein_coding	spermatogenesis_associated_24	81	59	87	36	25	50	5.21959505369	5.07617495089	6.81849480793	2.80024892648	2.22932869949	3.21606359361
ENSMUSG00000024357	520.153364889236	811.721732743894	-0.62314	4.5219e-05	0.000561	Sil1	chr18	-	35266400	35498925	1695	protein_coding	endoplasmic_reticulum_chaperone_SIL1_homolog_(S._cerevisiae)	702	502	492	704	669	936	18.92193023	18.0661170559	16.1291283143	22.9056874495	24.9538033763	25.1829732891
ENSMUSG00000024360	1296.3986276488	2386.09266815063	-0.84904	1.7858e-07	4.6035e-06	Etf1	chr18	-	34902785	34932007	3709	protein_coding	eukaryotic_translation_termination_factor_1	1662	1280	1263	2109	2233	2320	20.4725628627	21.0515433894	18.9217810984	31.358849458	38.0638070536	28.5254175458
ENSMUSG00000024370	566.459225796383	322.47753482643	0.78515	1.1418e-06	2.3118e-05	Cdc23	chr18	-	34630951	34651735	4133	protein_coding	CDC23_cell_division_cycle_23	727	458	680	258	277	383	8.03650154958	6.75975378989	9.14237443176	3.44266428831	4.23735350863	4.2260460714
ENSMUSG00000024387	853.396285180933	1251.06318665113	-0.53467	0.00031948	0.0029644	Csnk2b	chr17	-	35116196	35122053	961	protein_coding	casein_kinase_2_beta_polypeptide	1223	684	925	1295	911	1351	58.1434900402	43.4173706677	53.4852268041	74.316757807	59.9342841903	64.1110397027
ENSMUSG00000024399	48.3242777572638	19.5992327819985	0.98138	0.0089994	0.043597	Ltb	chr17	+	35194439	35196320	1417	protein_coding	lymphotoxin_B	67	24	73	22	8	28	2.16024485599	1.0331709743	2.86265167445	0.856235449604	0.356944315695	0.901133302194
ENSMUSG00000024401	16.4789683826224	0.584278714589644	1.747	7.0289e-05	0.00081672	Tnf	chr17	-	35199381	35202007	1639	protein_coding	tumor_necrosis_factor	23	8	25	0	0	2	0.641131196684	0.297743191089	0.847571903744	0.0	0.0	0.0556482998871
ENSMUSG00000024404	1013.98563823785	1760.6309719914	-0.78097	1.3025e-10	6.7598e-09	Riok3	chr18	+	12128850	12157367	3661	protein_coding	RIO_kinase_3	1282	913	1115	1611	1432	1952	15.9987599992	15.2125442279	16.9235175145	24.2681228837	24.7299718836	24.3153733927
ENSMUSG00000024410	604.094990019746	426.677926024715	0.48603	0.0032629	0.019804	3110002H16Rik	chr18	+	12168717	12189997	3776	protein_coding	RIKEN_cDNA_3110002H16_gene	773	472	748	414	362	422	9.35288373071	7.62501703429	11.0074091311	6.04656504821	6.0611763279	5.09660908412
ENSMUSG00000024413	1315.76461827884	778.592642804788	0.73652	5.5165e-07	1.2539e-05	Npc1	chr18	-	12189693	12236400	5756	protein_coding	Niemann-Pick_type_C1	1665	1186	1444	756	672	753	13.2157398119	12.568825855	13.9399721038	7.24338190868	7.38123141219	5.96588736334
ENSMUSG00000024414	468.22849870646	870.283968935005	-0.8721	7.1662e-10	3.3011e-08	Mrpl27	chr11	+	94653767	94660089	756	protein_coding	mitochondrial_ribosomal_protein_L27	587	424	516	847	641	997	35.4743407184	34.2117166406	37.9265555938	61.7876942268	53.6063907264	60.1414952542
ENSMUSG00000024422	558.386269698996	735.984357314043	-0.38702	0.0050182	0.027885	Dhx16	chr17	+	35879819	35892670	3351	protein_coding	DEAH_(Asp-Glu-Ala-His)_box_polypeptide_16	734	456	650	679	600	807	10.0073631365	8.30082427367	10.7784031949	11.174696077	11.3202796629	10.9824684805
ENSMUSG00000024424	23.4184297581586	70.8367022811626	-1.282	0.00024068	0.0023363	Ttc39c	chr18	+	12599926	12737050	3243	protein_coding	tetratricopeptide_repeat_domain_39C	29	15	34	39	52	119	0.408553632701	0.282146791278	0.582569126217	0.663220638179	1.01376368169	1.6734042643
ENSMUSG00000024426	265.120104797925	377.025277145269	-0.47903	0.00962	0.04575	Atat1	chr17	-	35897595	35910075	2034	protein_coding	alpha_tubulin_acetyltransferase_1	385	189	313	364	320	375	8.64784323191	5.66815425558	8.55084207717	9.86940131583	9.94670787296	8.40777687269
ENSMUSG00000024429	602.161449438578	855.78824263312	-0.48871	0.0021874	0.014462	Gnl1	chr17	+	35979851	35989462	2848	protein_coding	guanine_nucleotide_binding_protein-like_1	770	443	781	808	658	972	12.3523266388	9.48843411851	15.2379500497	15.6463034782	14.6071753307	15.5642120324
ENSMUSG00000024440	661.251102720063	380.263283170621	0.7576	5.9284e-05	0.00070462	Pcdh12	chr18	-	38267092	38284401	5587	protein_coding	protocadherin_12	1021	564	612	342	250	514	8.34920448886	6.15788023245	6.08678900551	3.37588627963	2.82905682466	4.19551527176
ENSMUSG00000024479	192.60975457158	119.871407909561	0.62687	0.0076709	0.038892	Mal2	chr15	+	54571366	54602846	2775	protein_coding	mal_T_cell_differentiation_protein_2	212	220	179	99	104	137	3.49036544691	4.83604683976	3.58430980458	1.9674902142	2.36946711331	2.25142994622
ENSMUSG00000024480	1501.35381246658	2351.30417346613	-0.63294	1.7951e-06	3.4462e-05	Ap3s1	chr18	+	46741917	46790826	1479	protein_coding	adaptor-related_protein_complex_3_sigma_1_subunit	1788	1448	1621	2102	1955	2608	55.2328391122	59.7215668189	60.9018292829	78.3799372627	83.5716393163	80.415593525
ENSMUSG00000024498	571.544598857134	362.028214547788	0.63818	1.6782e-05	0.00024061	Tcerg1	chr18	+	42511510	42575551	4152	protein_coding	transcription_elongation_regulator_1_(CA150)	773	481	629	321	273	445	8.50589811348	7.0667306233	8.4179975944	4.26371395933	4.15705370989	4.88768855541
ENSMUSG00000024501	104.428197914029	49.0160709302811	0.92605	0.0030531	0.018834	Dpysl3	chr18	-	43320979	43438286	5484	protein_coding	dihydropyrimidinase-like_3	198	74	85	49	26	69	1.649551091	0.823123647757	0.86126535208	0.492764040617	0.299747959492	0.573789376598
ENSMUSG00000024525	560.304377567585	774.381903351975	-0.45006	0.0057769	0.031187	Impa2	chr18	+	67289253	67319146	1661	protein_coding	inositol_(myo)-1(or_4)-monophosphatase_2	706	540	573	751	674	742	19.4192787515	19.8314711548	19.1690454109	24.935074974	25.654916034	20.3720686719
ENSMUSG00000024526	27201.4765279305	44798.4484388234	-0.69653	7.7091e-06	0.00012161	Cidea	chr18	+	67343564	67367794	1164	protein_coding	cell_death-inducing_DNA_fragmentation_factor_alpha_subunit-like_effector_A	29703	28380	28898	43079	36715	46647	1165.85720804	1487.2713638	1379.52731207	2041.04700659	1994.20998179	1827.55980038
ENSMUSG00000024538	437.293174738529	277.878316720127	0.6268	0.00054505	0.0046757	Ppic	chr18	-	53406341	53418007	1286	protein_coding	peptidylprolyl_isomerase_C	669	310	490	243	215	338	23.7674821483	14.7045429588	21.1724252447	10.4209108086	10.5700690609	11.9860639456
ENSMUSG00000024542	306.566773586765	190.247996725342	0.65769	0.00013196	0.0013957	Cep192	chr18	+	67800107	67885168	8091	protein_coding	centrosomal_protein_192	388	279	333	170	145	230	2.19092520497	2.10345297498	2.28695452542	1.15874292118	1.13304232827	1.29636260094
ENSMUSG00000024597	749.54217884483	1386.17759942734	-0.83607	3.5745e-05	0.00045807	Slc12a2	chr18	+	57878678	57946821	6520	protein_coding	solute_carrier_family_12_member_2	1017	638	813	1104	1515	1188	7.12641951119	5.96903173972	6.92880671621	9.33817162456	14.6907974394	8.30940072513
ENSMUSG00000024613	361.123620696849	217.42268171008	0.70182	0.00010099	0.0011113	Tcof1	chr18	-	60813755	60848971	4595	protein_coding	Treacher_Collins_Franceschetti_syndrome_1_homolog	514	263	428	210	163	247	5.11064400929	3.49141149949	5.17575547248	2.52042717122	2.24275803973	2.45138935671
ENSMUSG00000024640	100.13798164533	333.905587178459	-1.5385	5.0066e-08	1.4543e-06	Psat1	chr19	-	15904678	15947337	2617	protein_coding	phosphoserine_aminotransferase_1	141	102	83	182	239	572	2.46157695374	2.37753683606	1.76234068123	3.8353768201	5.77396985032	9.96765883273
ENSMUSG00000024642	230.756934594794	154.964761330619	0.53966	0.0074635	0.038088	Tle4	chr19	-	14448072	14598051	4555	protein_coding	transducin-like_enhancer_of_split_4_homolog_of_Drosophila_E(spl)	288	236	221	154	118	168	2.88869795288	3.16049004626	2.69599690364	1.86454433032	1.63784937569	1.68198360818
ENSMUSG00000024659	255.943958456674	428.590497716295	-0.68934	0.0039303	0.022997	Anxa1	chr19	-	20373428	20390944	1674	protein_coding	annexin_A1	302	282	234	304	285	677	8.24232085274	10.2760086197	7.76740410885	10.0151741109	10.7639021186	18.4431064814
ENSMUSG00000024661	27458.7521598588	55465.7340887429	-0.99017	1.7047e-13	1.4583e-11	Fth1	chr19	+	9982703	9985092	866	protein_coding	ferritin_heavy_chain_1	35105	26929	27065	52681	40624	65503	1852.0346707	1896.85065789	1736.62335008	3354.87614865	2965.82229115	3449.40475342
ENSMUSG00000024670	14.3762588365548	1.82755766428424	1.2559	0.0042573	0.024456	Cd6	chr19	-	10789341	10830058	3032	protein_coding	CD6_antigen	21	7	21	1	0	5	0.316437631333	0.140831449182	0.384862498087	0.0181890985861	0.0	0.0752041255895
ENSMUSG00000024691	128.194995544205	70.5911788180872	0.76151	0.0048065	0.0269	Fam111a	chr19	+	12545740	12589768	3912	protein_coding	family_with_sequence_similarity_111_member_A	176	96	154	65	37	107	2.05547334312	1.49693585949	2.18744615477	0.916336285623	0.59797525331	1.24734270144
ENSMUSG00000024713	553.809432332753	274.938419751532	0.95589	2.4257e-06	4.4967e-05	Pcsk5	chr19	-	17432832	17837632	6675	protein_coding	proprotein_convertase_subtilisin/kexin_type_5	789	341	735	242	227	312	5.40037303857	3.11626164338	6.11859300329	1.99942201543	2.15008149143	2.13159249563
ENSMUSG00000024725	1142.05341943903	1541.81107276484	-0.42361	0.00071089	0.0057955	Ostf1	chr19	-	18579328	18631789	2816	protein_coding	osteoclast_stimulating_factor_1	1452	956	1341	1412	1263	1695	23.5576515184	20.7088530818	26.461327268	27.6530105971	28.3563960589	27.4497194882
ENSMUSG00000024726	573.382483640506	803.030229608672	-0.46811	0.0028831	0.017985	2410127L17Rik	chr19	+	18670780	18704788	2090	protein_coding	RIKEN_cDNA_2410127L17_gene	773	496	616	777	705	763	16.8978416111	14.4765873646	16.377587287	20.502891173	21.3266756707	16.6486533402
ENSMUSG00000024743	258.645073272483	522.998277936044	-0.93735	8.3751e-05	0.00094562	Syt7	chr19	+	10389090	10453181	6834	protein_coding	synaptotagmin_VII	354	228	268	490	254	811	2.3666079265	2.03512307149	2.17909074547	3.95422592734	2.34984423867	5.41186230689
ENSMUSG00000024747	601.283784173446	1697.1888657168	-1.4053	4.7657e-11	2.6691e-09	Aldh1a7	chr19	-	20692953	20727562	2066	protein_coding	aldehyde_dehydrogenase_family_1_subfamily_A7	616	742	527	1381	1489	1942	13.622236696	21.9080837926	14.1741098659	36.8641084642	45.566399562	42.8666719133
ENSMUSG00000024750	1939.51607107115	1418.85088068198	0.43943	0.001432	0.010218	Zfand5	chr19	+	21272278	21282289	4260	protein_coding	zinc_finger_AN1-type_domain_5	2292	1836	2153	1382	1140	1488	24.5811977943	26.2901995774	28.083415625	17.8911731066	16.9190348793	15.9292082758
ENSMUSG00000024772	1602.97968107073	2215.21179727188	-0.45361	0.0023233	0.015193	Ehd1	chr19	+	6276725	6300096	3353	protein_coding	EH-domain_containing_1	2176	1579	1465	1999	1695	2644	29.649909001	28.7262795041	24.2783723602	32.8790767908	31.9607147182	35.9607512576
ENSMUSG00000024773	793.044634398212	1128.09917261906	-0.49688	0.00026043	0.0024938	Atg2a	chr19	+	6241668	6262335	6371	protein_coding	autophagy_related_2A	1016	758	805	1026	920	1255	7.28591549935	7.25758959283	7.02107758243	8.88137340024	9.12978511444	8.98332225798
ENSMUSG00000024777	625.031786602528	969.128956938217	-0.60211	0.0016444	0.011471	Ppp2r5b	chr19	-	6227765	6235872	2742	protein_coding	protein_phosphatase_2_regulatory_subunit_B'_beta	756	643	614	687	949	1095	12.5965719676	14.3045542029	12.4427512042	13.8175059553	21.8816010429	18.2115758659
ENSMUSG00000024785	235.324187245631	616.245097663603	-1.322	6.3753e-13	5.0133e-11	Rcl1	chr19	+	29101375	29143843	1803	protein_coding	RNA_terminal_phosphate_cyclase-like_1	307	174	299	485	574	678	7.77930279556	5.88686839253	9.21490703762	14.8349602068	20.1278088412	17.1488430569
ENSMUSG00000024795	23.7648990805634	6.87822281805104	1.1424	0.006765	0.035228	Kif20b	chr19	+	34922358	34975731	5563	protein_coding	kinesin_family_member_20B	41	19	20	11	4	4	0.336723032505	0.208341288731	0.199772834835	0.10904958045	0.0454601919234	0.0327907832159
ENSMUSG00000024799	162.328534529893	258.13410875144	-0.63955	0.00062682	0.0052469	Tm7sf2	chr19	-	6062821	6068373	1498	protein_coding	transmembrane_7_superfamily_member_2	195	136	200	240	190	310	5.94731340675	5.53806310635	7.41880026829	8.83567640798	8.01903522318	9.43736471616
ENSMUSG00000024811	2118.03024436163	1607.59560117484	0.38988	0.0017507	0.012067	Tnks2	chr19	+	36834232	36893477	6481	protein_coding	tankyrase_TRF1-interacting_ankyrin-related_ADP-ribose_polymerase_2	2644	1920	2341	1435	1370	1738	18.6387788984	18.0713256668	20.071271655	12.2109725074	13.3646896817	12.229497407
ENSMUSG00000024826	923.521610786317	661.771547930832	0.4626	0.005728	0.030967	Dpf2	chr19	-	5896516	5913010	3314	protein_coding	D4_zinc_and_double_PHD_fingers_family_2	1153	737	1148	712	451	725	15.8955233156	13.5658118389	19.2488540986	11.8486225112	8.60407864357	9.97668731869
ENSMUSG00000024833	392.704870819577	214.478706877312	0.8111	0.00024249	0.002348	Pola2	chr19	-	5940543	5964206	2424	protein_coding	polymerase_(DNA_directed)_alpha_2	506	289	506	235	118	270	9.53709104374	7.2727060162	11.5993431884	5.34657447384	3.07772438377	5.07962915615
ENSMUSG00000024841	540.076650770312	758.029194642435	-0.47567	0.00099196	0.0076195	Eif1ad	chr19	+	5366813	5371511	2469	protein_coding	eukaryotic_translation_initiation_factor_1A_domain_containing	698	499	565	737	613	791	12.9161285839	12.3285006079	12.7157755834	16.4621582321	15.6971105935	14.6102030661
ENSMUSG00000024845	2613.99275142516	3936.43579685481	-0.57849	4.011e-06	6.9935e-05	Tmem134	chr19	+	4125934	4132307	3701	processed_transcript	transmembrane_protein_134	3397	2158	3046	3711	2848	4734	41.9347915903	35.5683042637	45.7326440078	55.2983589286	48.6520599679	58.3324244366
ENSMUSG00000024847	877.527644992057	1189.69744841591	-0.42972	0.0011743	0.0087193	Aip	chr19	-	4114446	4125858	1378	protein_coding	aryl-hydrocarbon_receptor-interacting_protein	1150	820	893	1122	923	1341	38.1282304559	36.2990651269	36.009553636	44.9038949467	42.3479914731	44.3792970513
ENSMUSG00000024851	1508.24383317524	1097.10817554888	0.44266	0.0045159	0.025662	Pitpnm1	chr19	+	4099998	4113965	4981	protein_coding	phosphatidylinositol_transfer_protein_membrane-associated_1	1917	1373	1631	1052	708	1420	17.5834300614	16.814532645	18.1950358662	11.6476837889	8.98663389633	13.0008773531
ENSMUSG00000024855	658.770941312452	426.948471546949	0.60091	0.00020464	0.0020411	Pacs1	chr19	-	5133688	5273119	4339	protein_coding	phosphofurin_acidic_cluster_sorting_protein_1	807	561	787	388	294	553	8.49731879026	7.88685790502	10.0786085793	4.93153874218	4.28388707162	5.81214365335
ENSMUSG00000024866	537.573556074589	392.990629070035	0.43447	0.0068504	0.035506	Acy3	chr19	+	3986661	3990007	1505	protein_coding	aspartoacylase_(aminoacylase)_3	630	498	615	395	287	438	19.1250278711	20.1847627007	22.7067047281	14.4744133094	12.0566243657	13.2720640596
ENSMUSG00000024870	2807.43735272662	4371.43866324778	-0.62748	6.8857e-08	1.9352e-06	Rab1b	chr19	-	5099207	5106996	1835	protein_coding	RAB1B_member_RAS_oncogene_family	3615	2528	3032	4002	3649	4710	90.0057510575	84.0372449599	91.8139400963	120.276668309	125.723982146	117.053848544
ENSMUSG00000024889	220.503621611651	424.584556434815	-0.89773	7.0092e-06	0.0001125	Rce1	chr19	-	4622551	4625617	1446	protein_coding	RCE1_homolog_prenyl_protein_peptidase_(S._cerevisiae)	262	232	214	312	378	520	8.27810680791	9.78702048108	8.22358104981	11.8994441472	16.5273734473	16.3997002171
ENSMUSG00000024892	10268.0219332279	17779.8216625247	-0.75722	2.8414e-05	0.00037813	Pcx	chr19	+	4510472	4621752	4148	protein_coding	pyruvate_carboxylase	11185	11557	9858	14028	15606	20886	123.195620108	169.956262035	132.058257595	186.507964922	237.866448526	229.624056361
ENSMUSG00000024896	216.231765404954	338.26443367334	-0.61416	0.0011135	0.0083357	Minpp1	chr19	+	32485769	32515370	2619	protein_coding	multiple_inositol_polyphosphate_histidine_phosphatase_1	277	200	228	258	321	374	4.83217103587	4.65827692053	4.83743168926	5.43281080702	7.74907505747	6.51233844112
ENSMUSG00000024897	46.5248076122801	82.7830025928066	-0.74137	0.0095521	0.045566	Apba1	chr19	+	23758876	23949597	6632	protein_coding	amyloid_beta_(A4)_precursor_protein_binding_family__A_member_1	62	47	42	67	56	119	0.427115369123	0.432298915092	0.351900812485	0.557148106632	0.533855649484	0.818282573754
ENSMUSG00000024899	589.567304338178	880.892646835864	-0.55589	0.0012681	0.0092591	Papss2	chr19	+	32620005	32667187	3635	protein_coding	3'-phosphoadenosine_5'-phosphosulfate_synthase_2	889	519	543	678	737	1108	11.1736579616	8.70951051619	8.30062723718	10.2864531519	12.8186829527	13.9006850584
ENSMUSG00000024901	221.592978640782	114.837578460162	0.89044	1.4133e-05	0.00020799	Peli3	chr19	-	4930651	4943127	2988	protein_coding	pellino_3	249	197	273	109	86	133	3.80729721509	4.02176266601	5.07688762536	2.01180683184	1.81969328143	2.02988720674
ENSMUSG00000024902	730.281877869234	1052.92626026336	-0.51535	0.00014817	0.001538	Mrpl11	chr19	+	4962306	4966995	2882	protein_coding	mitochondrial_ribosomal_protein_L11	949	643	800	1051	782	1164	15.0442403489	13.6096764831	15.4245146452	20.1117153386	17.1550943163	18.4187376703
ENSMUSG00000024906	223.908758960934	307.950819720957	-0.44097	0.010461	0.048796	Mus81	chr19	-	5482345	5488402	2070	protein_coding	MUS81_endonuclease_homolog_(yeast)	290	187	259	309	229	338	6.40067357899	5.51064033009	6.95256271906	8.23243874211	6.99431955513	7.44641460581
ENSMUSG00000024910	31.9443589808767	10.2631066549028	1.1058	0.0065123	0.034279	Ctsw	chr19	-	5465240	5468498	1232	protein_coding	cathepsin_W	29	23	52	6	6	19	1.07543784972	1.13880124538	2.34535253936	0.26858448172	0.307907931416	0.703305075805
ENSMUSG00000024911	325.970786180513	463.449873945701	-0.48905	0.0018563	0.012654	Fibp	chr19	+	5460607	5465052	1240	protein_coding	fibroblast_growth_factor_(acidic)_intracellular_binding_protein	452	266	360	460	353	503	16.653854915	13.085513104	16.1323008415	20.4586286936	17.9983773846	18.4989534064
ENSMUSG00000024914	2523.38022587165	3882.48062697136	-0.60861	1.4642e-06	2.8785e-05	Drap1	chr19	-	5422805	5424979	992	protein_coding	Dr1_associated_protein_1_(negative_cofactor_2_alpha)	3444	2225	2622	3848	2844	4383	158.616914622	136.819862107	146.871155577	213.926095687	181.258446465	201.493322019
ENSMUSG00000024927	949.255202922511	688.603997234474	0.44876	0.0019077	0.01292	Rela	chr19	+	5637483	5648130	2716	protein_coding	v-rel_reticuloendotheliosis_viral_oncogene_homolog_A_(avian)	1287	828	1005	654	478	851	21.6494470507	18.5965069349	20.5613579085	13.2797028281	11.1270096453	14.2889610735
ENSMUSG00000024935	57.6528126606741	17.7683328628795	1.3642	0.00011193	0.001217	Slc1a1	chr19	+	28835049	28913960	3800	protein_coding	solute_carrier_family_1_(neuronal/epithelial_high_affinity_glutamate_transporter_system_Xag)_member_1	87	50	54	9	22	18	1.04600481383	0.80263337203	0.789633672766	0.130616874268	0.366032305838	0.216017913588
ENSMUSG00000024937	831.356393370825	1846.94848792507	-1.1225	5.2031e-16	6.4237e-14	Ehbp1l1	chr19	-	5707376	5726317	6404	protein_coding	EH_domain_binding_protein_1-like_1	1073	761	880	1850	1479	1880	7.65502169605	7.24876697451	7.63566463591	15.9316508103	14.6014902992	13.3877435515
ENSMUSG00000024940	2690.52118619263	3794.60841640928	-0.48321	0.00076309	0.0061689	Ltbp3	chr19	+	5740904	5758532	5190	protein_coding	latent_transforming_growth_factor_beta_binding_protein_3	3029	2708	2908	3328	3034	4463	26.6642850046	31.8282021254	31.1345462697	35.3635889262	36.9597097606	39.2157375691
ENSMUSG00000024944	472.399196020411	712.274170074869	-0.57204	0.00039233	0.0035412	Arl2	chr19	-	6134374	6141406	2305	protein_coding	ADP-ribosylation_factor-like_2	587	379	587	718	498	823	11.6349681488	10.029957331	14.1508545872	17.1788421187	13.6596240499	16.2828253303
ENSMUSG00000024952	541.789661072654	709.856218949507	-0.38145	0.0078409	0.039394	Rps6ka4	chr19	-	6829085	6840601	3105	protein_coding	ribosomal_protein_S6_kinase_polypeptide_4	673	516	570	630	554	845	9.90265130726	10.1372207142	10.2006711708	11.1897225621	11.2805037367	12.4106910097
ENSMUSG00000024955	3729.9687418841	5562.48519962069	-0.55445	0.0010062	0.0077102	Esrra	chr19	-	6910977	6921813	2242	protein_coding	estrogen_related_receptor_alpha	4729	3598	3786	4863	5458	5114	96.3677530606	97.8940634768	93.8340579125	119.621442479	153.914046631	104.022185507
ENSMUSG00000024958	662.702481947353	1084.46127984354	-0.6944	7.9842e-08	2.2159e-06	Gpr137	chr19	-	6938069	6942450	1845	protein_coding	G_protein-coupled_receptor_137	871	577	726	1023	877	1171	21.5684934917	19.0770073877	21.8653154314	30.578743573	30.0527041743	28.9441888553
ENSMUSG00000024968	59.6410292718244	144.163984983069	-1.1209	5.3365e-05	0.00064361	Rcor2	chr19	+	7267325	7275225	2801	protein_coding	REST_corepressor_2	115	43	46	124	115	173	1.87578370468	0.936453359441	0.912557459634	2.44145627177	2.59576316334	2.81665628134
ENSMUSG00000024972	1978.31468565216	2897.37379574862	-0.539	3.2182e-05	0.00042107	Lgals12	chr19	-	7596660	7607193	2757	protein_coding	lectin_galactose_binding_soluble_12	2403	1855	2164	2434	2337	3513	39.8212631463	41.0428918349	43.6150110687	48.6882518631	53.5922856733	58.1088448727
ENSMUSG00000024974	701.408540795295	532.779256673893	0.3843	0.009803	0.046329	Smc3	chr19	+	53600398	53645833	4851	protein_coding	structural_maintenance_of_chromosomes_3	931	605	768	423	438	665	8.76832085899	7.60772674623	8.79721978134	4.80894119651	5.70851529991	6.25160067382
ENSMUSG00000024979	8.13426295309744	32.4208877811166	-1.3449	0.0010207	0.0077916	Tectb	chr19	+	55180733	55196313	2725	protein_coding	tectorin_beta	8	8	10	21	43	23	0.134128635834	0.179082968879	0.203914913796	0.425004141349	0.997659362368	0.384912653366
ENSMUSG00000024981	1319.31269695583	4974.07172750267	-1.7686	3.833e-14	3.73e-12	Acsl5	chr19	+	55253369	55296627	3150	protein_coding	acyl-CoA_synthetase_long-chain_family_member_5	1459	1460	1280	4240	5574	3716	21.1613205212	28.2730790351	22.5795307721	74.232771718	111.875952041	53.7979850828
ENSMUSG00000024990	572.184855038112	2883.14131850024	-2.1778	6.0483e-23	1.6521e-20	Rbp4	chr19	-	38116620	38125321	1243	protein_coding	retinol_binding_protein_4_plasma	632	681	495	2192	2000	4251	23.2297200959	33.42002639	22.1283772604	97.2545200593	101.727694155	155.962732302
ENSMUSG00000024993	228.528212220815	339.686359218458	-0.547	0.00172	0.011898	Fam45a	chr19	+	60811585	60836227	3906	protein_coding	family_with_sequence_similarity_45_member_A	295	202	251	280	310	367	3.45054586314	3.15464094404	3.5707297277	3.95335820166	5.01775888234	4.28484073348
ENSMUSG00000024998	258.069083144945	442.966378438955	-0.7373	9.2726e-05	0.0010312	Plce1	chr19	+	38481109	38785030	9439	protein_coding	phospholipase_C_epsilon_1	425	197	246	390	371	495	2.057126369	1.27312499693	1.4481869103	2.27865719845	2.48501066547	2.39155333933
ENSMUSG00000025016	2142.18429322008	2975.89442008363	-0.4604	0.001777	0.012215	Tm9sf3	chr19	-	41210842	41264004	6144	protein_coding	transmembrane_9_superfamily_member_3	2804	2022	2157	2528	2757	3062	20.8509011545	20.0752401606	19.5080758168	22.6916583653	28.3704283214	22.7276659735
ENSMUSG00000025017	73.2092637331729	17.5463849566611	1.638	2.1184e-06	3.9883e-05	Pik3ap1	chr19	-	41274218	41385070	2615	protein_coding	phosphoinositide-3-kinase_adaptor_protein_1	99	66	75	9	11	33	1.72966313251	1.53958278933	1.59369447446	0.189806547693	0.265950814949	0.575497054683
ENSMUSG00000025027	533.446749953721	825.385854919331	-0.60209	0.00067663	0.0055712	Xpnpep1	chr19	-	52943417	53040214	4078	protein_coding	X-prolyl_aminopeptidase_(aminopeptidase_P)_1_soluble	712	504	525	711	803	782	7.97683850067	7.53900654297	7.15364819887	9.61529810085	12.4494067729	8.74501160724
ENSMUSG00000025059	492.924622495842	2332.22621324703	-1.471	0.00041265	0.003701	Gyk	chrX	-	85701937	85776819	4340	protein_coding	glycerol_kinase	456	536	565	1457	3431	1238	4.80035261773	7.53365738319	7.23392855193	18.5144236066	49.9817343638	13.0086363631
ENSMUSG00000025076	379.126690816446	207.038140881659	0.82773	9.9121e-06	0.00015166	Casp7	chr19	+	56397129	56442344	2350	protein_coding	caspase_7	536	300	422	182	139	281	10.420653484	7.78725143927	9.97838106894	4.27114090987	3.7396182581	5.45304794632
ENSMUSG00000025077	261.749846017976	178.781542505294	0.52897	0.0030865	0.018987	Dclre1a	chr19	-	56529167	56548222	4664	protein_coding	DNA_cross-link_repair_1A_PSO2_homolog_(S._cerevisiae)	335	225	298	165	152	187	3.28158979517	2.94275957584	3.55036676133	1.95103821627	2.06046565426	1.82845351386
ENSMUSG00000025078	345.307721620142	239.351795876719	0.49917	0.010052	0.047244	Nhlrc2	chr19	+	56548261	56598846	3934	protein_coding	NHL_repeat_containing_2	384	354	369	186	212	282	4.45958962052	5.48908191182	5.21203720628	2.607467851	3.4070761379	3.2690051997
ENSMUSG00000025086	410.651816894443	275.665943746435	0.54897	0.0041297	0.023842	Trub1	chr19	+	57452906	57491005	4300	protein_coding	TruB_pseudouridine_(psi)_synthase_homolog_1_(E._coli)	570	273	532	262	214	308	6.05625882586	3.87279934951	6.87477791931	3.36026253285	3.14648489543	3.26650343751
ENSMUSG00000025092	1668.31340985784	578.846587768435	1.4258	4.1623e-11	2.3652e-09	Hspa12a	chr19	-	58795751	58860984	5733	protein_coding	heat_shock_protein_12A	1949	1749	1655	441	355	919	15.5320194081	18.6096700408	16.0410042187	4.24225745486	3.91495473238	7.31028701118
ENSMUSG00000025103	2692.05922094054	3701.1273448827	-0.44516	0.0031612	0.019317	Btbd1	chr7	-	81792075	81829431	3000	protein_coding	BTB_(POZ)_domain_containing_1	3334	2507	2913	3381	3421	3522	50.7741156604	50.9757805466	53.9553764032	62.1533139711	72.0961631733	53.5388397832
ENSMUSG00000025135	604.790792845746	892.427521002347	-0.54387	0.00041564	0.0037214	Anapc11	chr11	+	120598421	120608198	3229	protein_coding	anaphase_promoting_complex_subunit_11	789	490	714	892	607	1065	11.1636698769	9.25675651112	12.2869944883	15.2348149416	11.8850490814	15.0411977614
ENSMUSG00000025137	958.974548011036	2531.43347583235	-1.3674	5.8954e-24	1.9955e-21	Pcyt2	chr11	-	120610087	120617936	1881	protein_coding	phosphate_cytidylyltransferase_2_ethanolamine	1106	890	1110	2360	2065	2743	26.8636090583	28.8623717619	32.7906238971	69.1932263238	69.4083298031	66.5024845086
ENSMUSG00000025153	48141.302644534	263583.336592982	-1.1639	0.0081567	0.040523	Fasn	chr11	-	120805940	120824178	9587	protein_coding	fatty_acid_synthase	27162	93476	17448	236850	219206	290765	129.442545476	594.768826367	101.129630837	1362.48282219	1445.60633722	1383.12126867
ENSMUSG00000025159	578.583581605973	410.866736810742	0.47351	0.0034097	0.020553	Mms19	chr19	-	41941086	41981157	7875	protein_coding	MMS19_(MET18_S._cerevisiae)	684	521	676	393	284	506	3.96829149733	4.03569155542	4.76992587561	2.7522150269	2.28006963614	2.9302239453
ENSMUSG00000025169	192.224099791953	300.099487229831	-0.60757	0.0020605	0.013769	Ogfod3	chr11	-	121177591	121204711	1308	protein_coding	2-oxoglutarate_and_iron-dependent_oxygenase_domain_containing_3	276	154	208	324	195	341	9.64049570059	7.18197323107	8.83631293117	13.6608474005	9.42556083633	11.8890593114
ENSMUSG00000025171	175.240640178922	254.598141853689	-0.5148	0.0040586	0.023509	Ubtd1	chr19	+	41981763	42034641	1527	protein_coding	ubiquitin_domain_containing_1	243	156	177	227	209	287	7.27051648932	6.23184103392	6.44094700699	8.19836394845	8.65341600574	8.57124123405
ENSMUSG00000025188	271.04532180928	181.284963780461	0.54834	0.0089607	0.043464	Hps1	chr19	-	42755105	42779978	4189	protein_coding	Hermansky-Pudlak_syndrome_1_homolog_(human)	328	194	374	152	161	199	3.57735064182	2.82502421514	4.96108580557	2.00112216061	2.42994167313	2.16642458098
ENSMUSG00000025194	4.25437737583768	17.6537145015013	-1.1338	0.0092717	0.044583	Abcc2	chr19	+	43782192	43840740	8027	protein_coding	ATP-binding_cassette_sub-family_C_(CFTR/MRP)_member_2	3	2	9	21	14	14	0.0170752086387	0.0151987383267	0.0623023951769	0.144280090342	0.110269424049	0.0795381767291
ENSMUSG00000025202	1.24375986126377	11.9384279873704	-1.3712	0.0017954	0.012315	Scd3	chr19	+	44203288	44244016	3470	protein_coding	stearoyl-coenzyme_A_desaturase_3	1	1	2	15	7	12	0.0131664457006	0.0175792899926	0.032026982138	0.238397753227	0.127540730093	0.157707602619
ENSMUSG00000025204	6189.48999731414	9095.68702478313	-0.53787	0.00044827	0.003986	Ndufb8	chr19	-	44548572	44555440	2142	protein_coding	NADH_dehydrogenase_(ubiquinone)_1_beta_subcomplex_8	8742	5790	5762	8411	8129	8926	186.461581257	164.888323543	149.475248517	216.555161945	239.937423262	190.037047604
ENSMUSG00000025208	606.355402583467	1078.36108126122	-0.80883	7.6048e-09	2.8192e-07	Mrpl43	chr19	-	45005014	45006442	1213	protein_coding	mitochondrial_ribosomal_protein_L43	846	543	604	1042	836	1185	31.8645353072	27.306738662	27.6688834804	47.3747893516	43.5738375623	44.5510975949
ENSMUSG00000025216	1.06366910690075	17.8964170023807	-1.1984	0.0046642	0.026292	Lbx1	chr19	-	45232684	45235812	2484	protein_coding	ladybird_homeobox_homolog_1_(Drosophila)	3	0	1	40	7	1	0.0551782205085	0.0	0.0223698929185	0.888073219214	0.178166800895	0.0183590103693
ENSMUSG00000025218	198.856864789735	303.026654029642	-0.57631	0.0019672	0.013242	Poll	chr19	-	45552275	45560531	2324	protein_coding	polymerase_(DNA_directed)_lambda	254	159	242	244	277	334	4.99339152822	4.1734172408	5.78621729359	5.79020681877	7.53570656246	6.5540719049
ENSMUSG00000025225	503.076724899348	300.774732789291	0.70673	0.00010545	0.0011546	Nfkb2	chr19	+	46304737	46312090	3205	protein_coding	nuclear_factor_of_kappa_light_polypeptide_gene_enhancer_in_B_cells_2_p49/p100	705	377	592	258	207	409	10.0498391387	7.17536704381	10.2638233677	4.4394794083	4.08340677595	5.81964016811
ENSMUSG00000025226	68.3991707655642	118.678725959476	-0.70564	0.0084068	0.041396	Fbxl15	chr19	+	46328184	46330446	1348	protein_coding	F-box_and_leucine-rich_repeat_protein_15	113	60	55	103	113	115	3.82989245079	2.71513959678	2.26719196626	4.21393377749	5.29991476015	3.89053034281
ENSMUSG00000025228	1870.7682607873	2663.5646477687	-0.49974	5.3286e-05	0.00064315	Actr1a	chr19	-	46376814	46395735	2742	protein_coding	ARP1_actin-related_protein_1A_centractin_alpha	2415	1754	1927	2443	2183	2922	40.2390493411	39.0205102207	39.0507843167	49.1356143358	50.3345996594	48.5974654614
ENSMUSG00000025232	1070.15905841754	1487.70501647539	-0.46208	0.00068714	0.0056458	Hexa	chr9	+	59539667	59565105	1865	protein_coding	hexosaminidase_A	1493	820	1242	1353	1235	1624	36.5745506196	26.820435252	37.0048166219	40.0091508705	41.8666734414	39.7107461523
ENSMUSG00000025237	620.23961238454	964.651704311834	-0.62161	2.771e-06	5.0402e-05	Parp6	chr9	+	59617284	59650290	2714	protein_coding	poly_(ADP-ribose)_polymerase_family_member_6	798	525	713	869	806	1056	13.4335586336	11.7999526691	14.5980613076	17.6583575783	18.7761061553	17.7441391068
ENSMUSG00000025255	739.435693468717	509.948667832525	0.51661	0.0018009	0.012336	Zfhx4	chr3	+	5218526	5415857	13874	protein_coding	zinc_finger_homeodomain_4	876	733	777	432	467	534	2.8846985963	3.2227980315	3.11196587036	1.71720613136	2.12811711226	1.75525583527
ENSMUSG00000025268	340.618731180975	215.364212759484	0.63655	0.00011673	0.001263	Maged2	chrX	-	150806370	150814345	2572	protein_coding	melanoma_antigen_family_D_2	446	286	388	202	163	250	7.92249404944	6.78306336487	8.38255203565	4.33132506861	4.00679362074	4.43271595621
ENSMUSG00000025270	187.967834482605	391.355004188585	-0.95175	0.00037454	0.0034063	Alas2	chrX	+	150547375	150570638	2037	protein_coding	aminolevulinic_acid_synthase_2_erythroid	294	205	114	333	246	569	6.59408177459	6.13894351312	3.10977751452	9.01557806681	7.63527021684	12.7386115955
ENSMUSG00000025277	500.137218915271	1147.72149812621	-1.139	2.2111e-09	9.1561e-08	Abhd6	chr14	+	8002902	8056555	2018	protein_coding	abhydrolase_domain_containing_6	667	488	473	963	1161	1056	15.1008953962	14.7512718047	13.0243325206	26.3175525656	36.3740275452	23.8640205827
ENSMUSG00000025278	2128.94718985672	1472.01764001917	0.51717	0.00030985	0.0028923	Flnb	chr14	+	7817957	7951588	9100	protein_coding	filamin_beta	3025	1860	2134	1399	1019	1822	15.1873504294	12.468159722	13.0307231974	8.47845454192	7.07967180153	9.13077916067
ENSMUSG00000025316	242.106161648463	149.603418880224	0.65786	0.00064011	0.0053411	Banp	chr8	+	121949750	122029258	5444	protein_coding	BTG3_associated_nuclear_protein	284	206	300	128	121	178	2.38340722061	2.3082343998	3.06209482051	1.29667825218	1.40523056429	1.49108617796
ENSMUSG00000025347	4.69846421388231	23.5363984882606	-1.3003	0.0028689	0.017932	Mettl7b	chr10	-	128958277	128960988	1227	protein_coding	methyltransferase_like_7B	4	8	2	8	22	39	0.148940722351	0.397718899914	0.0905734539682	0.359571944014	1.1335963832	1.44950895562
ENSMUSG00000025348	1087.38533320071	1573.37283352104	-0.51529	0.001242	0.0091172	Itga7	chr10	+	128933813	128958277	4013	protein_coding	integrin_alpha_7	1596	940	1060	1312	1135	2112	18.1702856375	14.2885940937	14.6775038251	18.0303870297	17.8816271558	24.0007941868
ENSMUSG00000025352	67.6524479380174	34.4175174815852	0.84754	0.0052725	0.028957	Gdf11	chr10	-	128882295	128891718	4062	protein_coding	growth_differentiation_factor_11	112	54	61	34	28	35	1.25972610957	0.810932387694	0.834459786947	0.461614425172	0.43581125891	0.392942481908
ENSMUSG00000025371	338.13354601239	519.278596198903	-0.59743	0.00016278	0.0016664	Chmp6	chr11	+	119913441	119919548	1557	protein_coding	charged_multivesicular_body_protein_6	446	311	348	466	456	539	13.0871256873	12.1843560574	12.4195576592	16.5058417865	18.5164004074	15.7870509745
ENSMUSG00000025372	437.912493718358	260.37905520577	0.70328	0.00078669	0.0063236	Baiap2	chr11	+	119942763	120006782	4005	protein_coding	brain-specific_angiogenesis_inhibitor_1-associated_protein_2	517	308	622	217	189	348	5.89774579835	4.69114655992	8.62985226315	2.98811692388	2.98359325903	3.96257579316
ENSMUSG00000025374	367.615911093769	599.228482403906	-0.67954	1.7566e-05	0.00024955	Nabp2	chr10	-	128401395	128411492	1371	protein_coding	nucleic_acid_binding_protein_2	504	325	379	522	540	622	16.7954292902	14.4602802984	15.3609208677	20.9977819757	24.9021381732	20.6896807098
ENSMUSG00000025375	302.839485914943	793.994650382639	-1.3432	1.9127e-17	2.8362e-15	Aatk	chr11	-	120007313	120047167	6455	protein_coding	apoptosis-associated_tyrosine_kinase	385	265	341	696	723	808	2.72497492389	2.50426585789	2.93544284698	5.9463896904	7.0814531164	5.70842070643
ENSMUSG00000025381	800.668121591016	1454.89096118391	-0.83821	1.0228e-09	4.6028e-08	Cnpy2	chr10	+	128322459	128327187	1017	protein_coding	canopy_2_homolog_(zebrafish)	1145	633	881	1347	1217	1545	51.437820782	37.9676364421	48.1360502875	73.0444152331	75.6571467587	69.2800814309
ENSMUSG00000025403	483.408653053687	269.353496247327	0.81501	6.0533e-07	1.3581e-05	Shmt2	chr10	-	127517123	127522444	2305	protein_coding	serine_hydroxymethyltransferase_2_(mitochondrial)	589	400	595	250	222	290	11.674610289	10.5857069456	14.3437112085	5.98149098841	6.08922999813	5.73756907144
ENSMUSG00000025408	679.382334631252	359.498362209881	0.87824	7.8221e-07	1.6962e-05	Ddit3	chr10	+	127290774	127296288	969	protein_coding	DNA-damage_inducible_transcript_3	870	540	829	390	233	407	41.0197966208	33.9938839919	47.5385849472	22.196331575	15.2024112763	19.1545295927
ENSMUSG00000025410	1991.71808404838	2553.47217369788	-0.35215	0.003253	0.019754	Dctn2	chr10	+	127266262	127281959	1918	protein_coding	dynactin_2	2530	1766	2215	2433	1905	2956	60.2656639469	56.1659231806	64.171268525	69.95743537	62.7952379838	70.2840348671
ENSMUSG00000025420	80.4012697756786	141.899923953947	-0.75347	0.0010401	0.0079115	Katnal2	chr18	-	76977148	77047308	2039	protein_coding	katanin_p60_subunit_A-like_2	119	66	82	144	113	143	2.6664151168	1.97450171364	2.23466343736	3.89480429401	3.50381809548	3.19830347784
ENSMUSG00000025432	6.39203396752124	39.9630931089764	-1.6706	7.1832e-05	0.00083093	Avil	chr10	+	127000709	127020994	3033	protein_coding	advillin	11	7	3	61	12	43	0.165698395118	0.140785016129	0.0549622294851	1.10916919278	0.250143469506	0.646542240544
ENSMUSG00000025464	463.97238488021	747.291251842049	-0.6702	1.028e-06	2.1128e-05	Paox	chr7	+	140125657	140134334	1765	protein_coding	polyamine_oxidase_(exo-N4-amino)	600	391	533	701	584	841	15.5311841069	13.5133446364	16.7802333524	21.9035083208	20.9193637166	21.7296206561
ENSMUSG00000025466	530.641302396108	1311.14655101978	-1.2485	1.2571e-12	9.4558e-11	Fuom	chr7	-	140096770	140102441	1685	protein_coding	fucose_mutarotase	716	417	623	1170	1273	1195	19.4138265116	15.0961761581	20.5448813815	38.2936118032	47.7648955021	32.3421478933
ENSMUSG00000025478	37.8553973468935	11.8513386168294	1.2301	0.0012855	0.0093569	Dpysl4	chr7	+	139086001	139102704	4196	protein_coding	dihydropyrimidinase-like_4	47	32	45	15	4	16	0.511753009845	0.465205996372	0.595926270359	0.197149714895	0.060270507071	0.173894306034
ENSMUSG00000025479	793.239978448181	4150.95941649236	-2.1925	7.1422e-20	1.4632e-17	Cyp2e1	chr7	+	140763739	140774975	1827	protein_coding	cytochrome_P450_family_2_subfamily_e_polypeptide_1	1157	454	1074	2415	4114	5282	28.9329581468	15.1582166768	32.6648923077	72.8985620117	142.365931324	131.844102487
ENSMUSG00000025487	861.575483185839	1701.14681350683	-0.95185	5.8117e-10	2.7092e-08	Psmd13	chr7	+	140881968	140898643	1989	protein_coding	proteasome_(prosome_macropain)_26S_subunit_non-ATPase_13	1055	886	836	1586	1413	1807	24.2334754867	27.17250917	23.3553828617	43.9752962314	44.9146181948	41.4308866947
ENSMUSG00000025488	16832.7123003738	23076.0270360493	-0.44331	0.0015042	0.010655	Cox8b	chr7	-	140898943	140900446	362	protein_coding	cytochrome_c_oxidase_subunit_VIIIb	22371	13661	19498	24489	17049	23811	2823.41588946	2301.99685537	2992.9329822	3730.8076148	2977.62960478	2999.64543488
ENSMUSG00000025492	1095.47754286291	512.545455153634	1.0048	3.2633e-05	0.00042554	Ifitm3	chr7	-	141009586	141010770	678	protein_coding	interferon_induced_transmembrane_protein_3	1393	645	1632	548	278	668	93.8684074446	58.0311030928	133.753746996	44.5749883605	25.9236073939	44.9311596076
ENSMUSG00000025495	972.2418206303	2084.96039626514	-1.0761	2.344e-17	3.3793e-15	Ptdss2	chr7	+	141122382	141157021	3039	protein_coding	phosphatidylserine_synthase_2	1324	802	1083	1956	1730	2202	19.9046851442	16.098094535	19.8021913696	35.4959271346	35.9911510751	33.0436088943
ENSMUSG00000025497	43.117928504534	4.20682056252023	2.2925	9.1106e-09	3.3143e-07	Cdhr5	chr7	-	141269085	141276786	2629	protein_coding	cadherin-related_family_member_5	71	33	41	6	2	4	1.23385972889	0.765692087125	0.866580210874	0.125863857542	0.0480971943077	0.0693857463027
ENSMUSG00000025498	526.840173706306	217.456242615478	1.1001	0.00027145	0.002585	Irf7	chr7	-	141262706	141266481	2237	protein_coding	interferon_regulatory_factor_7	516	270	965	155	138	352	10.5385714599	7.36255556284	23.9704852567	3.82125559747	3.90025889344	7.17591916791
ENSMUSG00000025499	645.784159002802	1288.44239846355	-0.96774	9.7182e-11	5.1819e-09	Hras	chr7	-	141189105	141194005	2828	protein_coding	Harvey_rat_sarcoma_virus_oncogene	900	602	614	1228	932	1533	14.5398903547	12.9851775237	12.0643648521	23.9474533272	20.836119557	24.7208618933
ENSMUSG00000025503	6935.53511453871	17155.0299181977	-1.2532	6.9871e-13	5.4394e-11	Taldo1	chr7	+	141392199	141402968	1229	protein_coding	transaldolase_1	7755	7810	6486	16742	12877	19249	288.288916872	387.641224005	293.251713316	751.269622474	662.434810587	714.261346663
ENSMUSG00000025511	2137.23524022064	829.302973006649	1.2991	4.2839e-12	2.9e-10	Tspan4	chr7	+	141475240	141493427	1466	protein_coding	tetraspanin_4	3094	1630	2396	759	489	1185	96.4238274228	67.8241624332	90.8172485448	28.5527655574	21.088962877	36.8625384601
ENSMUSG00000025512	406.559611523348	606.489818296399	-0.55782	0.00041358	0.0037072	Chid1	chr7	-	141493136	141539857	6759	protein_coding	chitinase_domain_containing_1	537	384	405	517	538	656	3.6298599281	3.4656091625	3.32956941468	4.21840691731	5.03245804285	4.42611049458
ENSMUSG00000025515	9.86963584551301	34.1972718103327	-1.3543	0.00034652	0.0031774	Muc2	chr7	+	141690340	141754693	2926	protein_coding	mucin_2	13	10	9	30	24	45	0.202986454393	0.208476200527	0.170916379387	0.565441014147	0.518581779228	0.701356862298
ENSMUSG00000025521	214.912986501658	588.255778514289	-1.4013	6.0854e-18	9.9737e-16	Tmem192	chr8	+	64947185	64969034	1123	protein_coding	transmembrane_protein_192	277	195	230	510	525	621	11.2693285334	10.5921875098	11.3805585238	25.0455627121	29.556967949	25.218119743
ENSMUSG00000025537	70.716314700029	170.311154908167	-1.0147	0.0035919	0.021379	Phkg1	chr5	-	129863421	129898549	2374	protein_coding	phosphorylase_kinase_gamma_1	122	42	78	281	95	94	2.3478867409	1.07919364933	1.82569987057	6.52778706091	2.53001574649	1.80570997692
ENSMUSG00000025579	1166.82844463534	1676.01362359357	-0.51211	3.2267e-05	0.00042183	Gaa	chr11	+	119267887	119285454	3633	protein_coding	glucosidase_alpha_acid	1458	1018	1339	1474	1389	1896	18.3353900565	17.0927989891	20.4800341202	22.375485095	24.1722557951	23.799826648
ENSMUSG00000025608	1735.86973726951	2947.42577029369	-0.72208	0.00031573	0.0029331	Podxl	chr6	-	31519488	31563981	5379	protein_coding	podocalyxin-like	2715	1477	1582	2772	1685	4194	23.0603724238	16.7498050339	16.3425729249	28.4205223356	19.8051754659	35.5572152242
ENSMUSG00000025612	819.98722128784	562.697821107941	0.52896	9.3001e-05	0.0010336	Bach1	chr16	+	87698945	87733346	5867	protein_coding	BTB_and_CNC_homology_1	1016	736	922	501	446	658	7.91180631436	7.65230957864	8.73233381911	4.70936130961	4.80616973159	5.11458810234
ENSMUSG00000025616	578.653083022522	846.793662093292	-0.52077	0.0069449	0.035913	Usp16	chr16	+	87454703	87483517	3582	protein_coding	ubiquitin_specific_peptidase_16	762	572	546	741	846	756	9.71913057922	9.74094861778	8.46998337498	11.4086169912	14.932245277	9.62491876288
ENSMUSG00000025648	84.9637124516347	153.707982059114	-0.77775	0.0030908	0.018994	Pfkfb4	chr9	+	108991902	109032223	3297	protein_coding	6-phosphofructo-2-kinase/fructose-26-biphosphatase_4	97	90	85	95	136	212	1.34415952635	1.66515385644	1.43256875669	1.58907732992	2.60795620891	2.93236327952
ENSMUSG00000025650	37.7946885947134	134.067671493926	-1.5884	5.3787e-08	1.5508e-06	Col7a1	chr9	+	108953586	108984875	9250	protein_coding	collagen_type_VII_alpha_1	50	22	55	147	77	164	0.246959819357	0.145081405193	0.330397272489	0.876427459052	0.526295099205	0.808542725213
ENSMUSG00000025656	501.812039846657	375.063986544814	0.40824	0.0099451	0.046809	Arhgef9	chrX	-	95048935	95196821	5394	protein_coding	CDC42_guanine_nucleotide_exchange_factor_(GEF)_9	649	424	575	372	309	374	5.497076513	4.79496807199	5.92341825277	3.80340323539	3.62182840796	3.16199747447
ENSMUSG00000025722	320.178012702002	607.042814976016	-0.87683	5.3278e-06	8.8911e-05	Wdr73	chr7	-	80890723	80901269	3142	protein_coding	WD_repeat_domain_73	385	325	322	555	580	550	5.59825370264	6.30968946186	5.69462575145	9.7415300881	11.6708408377	7.98283894545
ENSMUSG00000025724	484.293490781517	754.103043125436	-0.61777	5.9543e-05	0.00070715	Sec11a	chr7	-	80904889	80947780	2927	protein_coding	SEC11_homolog_A_(S._cerevisiae)	679	376	553	736	534	892	10.5985164703	7.83602707179	10.498274051	13.8674135046	11.5345025159	13.8977018543
ENSMUSG00000025728	1244.10340384003	1995.41931768168	-0.65485	0.00013071	0.0013853	Pigq	chr17	-	25926427	25944510	3278	protein_coding	phosphatidylinositol_glycan_anchor_biosynthesis_class_Q	1584	1249	1195	1614	1931	2037	22.0772133815	23.2425778544	20.2569684995	27.1540713599	37.2437718922	28.3388967175
ENSMUSG00000025731	296.236400751362	417.823182378024	-0.47268	0.0068455	0.035499	0610011F06Rik	chr17	+	25875464	25886007	1026	protein_coding	RIKEN_cDNA_0610011F06_gene	391	214	379	392	335	458	17.4111486678	12.7232253048	20.5261427969	21.0707056432	20.6432361037	20.3572437085
ENSMUSG00000025732	3299.84583384817	6566.96620177633	-0.96834	2.2387e-12	1.6078e-10	Fam195a	chr17	-	25863698	25868738	816	protein_coding	family_with_sequence_similarity_195_member_A	3965	3245	3454	6376	4754	7661	221.999021439	242.580198787	235.205607339	430.921857743	368.34039725	428.150210838
ENSMUSG00000025776	43.7790148604015	85.5549531247242	-0.84483	0.0039889	0.023217	Crispld1	chr1	+	17727045	17766344	4472	protein_coding	cysteine-rich_secretory_protein_LCCL_domain_containing_1	62	32	52	65	56	131	0.633414384621	0.436494713949	0.646125744296	0.801589344668	0.791710793243	1.33588895577
ENSMUSG00000025784	311.7511909457	497.635889760961	-0.64994	0.00010312	0.0011331	Clec3b	chr9	+	123150946	123157430	990	protein_coding	C-type_lectin_domain_family_3_member_b	440	281	304	400	407	618	20.3055851471	17.314180094	17.0629408676	22.2825644094	25.9919910105	28.4678152789
ENSMUSG00000025791	3224.30107759987	5971.06213642622	-0.86836	7.6675e-11	4.132e-09	Pgm2	chr4	+	99929414	99987294	2523	protein_coding	phosphoglucomutase_2	4042	3156	3253	5632	4910	6332	73.1942703609	76.3045699888	71.6444098188	123.107856447	123.03950496	114.4522973
ENSMUSG00000025792	425.327675352389	1546.98455692623	-1.3461	0.00061847	0.00518	Slc25a10	chr11	+	120491840	120499187	2023	protein_coding	solute_carrier_family_25_(mitochondrial_carrier_dicarboxylate_transporter)_member_10	387	593	327	785	1455	2225	8.74003374536	17.880909941	8.98188244246	21.4000184512	45.4723547158	50.1573971381
ENSMUSG00000025795	767.845923236085	1121.14752973577	-0.53044	0.00048787	0.0042722	Rassf3	chr10	-	121410350	121476250	3425	protein_coding	Ras_association_(RalGDS/AF-6)_domain_family_member_3	1053	687	781	930	827	1485	14.0464255795	12.2356477724	12.6708559829	14.9748591618	15.2660003229	19.7727345722
ENSMUSG00000025810	4904.15952675083	6629.8638191074	-0.42356	0.0023385	0.01526	Nrp1	chr8	+	128359073	128505462	5907	protein_coding	neuropilin_1	6667	4255	5206	5541	6175	6889	51.5657705089	43.9403385555	48.9725467637	51.7322720917	66.0922176808	53.1851113132
ENSMUSG00000025813	10.7932861944666	43.389582893934	-1.2094	0.0048219	0.026977	Homer2	chr7	-	81600481	81706925	10999	protein_coding	homer_homolog_2_(Drosophila)	11	9	15	89	11	21	0.0456917203738	0.049913740019	0.075779817269	0.446248920381	0.0632295100548	0.0870696805988
ENSMUSG00000025825	2955.85207001196	3682.23688974963	-0.31112	0.0082281	0.040712	Iscu	chr5	+	113772748	113778288	1395	protein_coding	IscU_iron-sulfur_cluster_scaffold_homolog_(E._coli)	3883	2575	3238	3592	2888	3956	127.17191472	112.598817854	128.978741049	142.004626604	130.889049762	129.32513307
ENSMUSG00000025854	765.749556080083	486.177822285549	0.62874	0.00018984	0.0019107	Fam20c	chr5	+	138754514	138810077	3582	protein_coding	family_with_sequence_similarity_20_member_C	990	786	701	415	393	580	12.6272168943	13.3852895342	10.8744658349	6.38944136487	6.93661039464	7.38419693448
ENSMUSG00000025856	202.535723805102	132.972195565393	0.57138	0.0060511	0.032354	Pdgfa	chr5	-	138976014	138997370	2060	protein_coding	platelet_derived_growth_factor_alpha	248	156	263	132	98	149	5.50025073403	4.61942779553	7.09420974975	3.53384164686	3.00773236307	3.29852596207
ENSMUSG00000025858	705.572996043769	1001.48868163618	-0.49322	0.00046367	0.0040949	Get4	chr5	+	139252324	139270051	2107	protein_coding	golgi_to_ER_traffic_protein_4_homolog_(S._cerevisiae)	894	641	767	997	719	1146	19.385232332	18.5577063844	20.2276916684	26.0958229105	21.5746961645	24.8039553365
ENSMUSG00000025876	114.367601514311	357.043162487417	-1.4763	4.2478e-08	1.2574e-06	Unc5a	chr13	+	54949411	55006018	3995	protein_coding	unc-5_homolog_A_(C._elegans)	125	122	118	195	278	579	1.42952335986	1.86283269724	1.64127260403	2.69189553143	4.39955089188	6.60940917085
ENSMUSG00000025880	173.038581974854	265.51170302518	-0.58648	0.0034121	0.02056	Smad7	chr18	+	75367529	75395935	4278	protein_coding	SMAD_family_member_7	247	150	174	239	175	358	2.63787492883	2.13885470808	2.26008079421	3.08104112021	2.58629227105	3.81630525226
ENSMUSG00000025889	52.7138533000651	114.888620792759	-0.97665	0.001333	0.0096442	Snca	chr6	-	60731573	60829855	1278	protein_coding	synuclein_alpha	76	57	38	91	67	183	2.71694449152	2.72066335496	1.65222138682	3.92690967848	3.31454776876	6.53011898405
ENSMUSG00000025903	1498.69938985681	2244.99019408269	-0.55856	0.0015358	0.01086	Lypla1	chr1	+	4807788	4886770	4456	protein_coding	lysophospholipase_1	1761	1488	1584	1898	2226	2112	18.0556114787	20.3698839264	19.7526556084	23.4904534204	31.5835040459	21.6147188222
ENSMUSG00000025917	662.357685907129	906.993269954117	-0.44288	0.0014542	0.010348	Cops5	chr1	-	10024601	10038168	2204	protein_coding	COP9_(constitutive_photomorphogenic)_homolog_subunit_5_(Arabidopsis_thaliana)	794	619	736	839	742	988	16.4591324253	17.1320709409	18.5558870739	20.9937849638	21.2849507	20.4430745809
ENSMUSG00000025934	58.3691890742075	248.339968438675	-1.2103	0.0052352	0.028793	Gsta3	chr1	+	21240589	21265661	2792	protein_coding	glutathione_S-transferase_alpha_3	58	93	26	114	187	439	0.949097013503	2.03188133005	0.517456004386	2.25179998141	4.23454279319	7.17050866458
ENSMUSG00000025937	1021.64202157832	1483.85869022877	-0.51926	0.0016468	0.011481	Lactb2	chr1	-	13623330	13660546	4494	protein_coding	lactamase_beta_2	1186	1030	1072	1274	1383	1498	12.0572883768	13.9808946067	13.254923146	15.634238533	19.4567117784	15.2012605858
ENSMUSG00000025940	1396.51306502753	1982.37797266533	-0.48868	0.0017814	0.012235	Tmem70	chr1	+	16665207	16678275	1710	protein_coding	transmembrane_protein_70	1676	1295	1563	1918	1766	1847	44.7791588245	46.1960096346	50.7900177174	61.8575715669	65.2942476879	49.2574180737
ENSMUSG00000025955	26.1284414773564	3.99894274129325	1.4729	0.0006962	0.0057021	Akr1cl	chr1	-	65012689	65032759	1761	protein_coding	aldo-keto_reductase_family_1_member_C-like	45	17	27	1	1	11	1.16748466561	0.588871275788	0.851961373229	0.0313170624152	0.0359021930253	0.284861782698
ENSMUSG00000025969	2916.59744713959	1937.20570435041	0.57088	0.00039754	0.0035841	Nrp2	chr1	+	62703285	62818695	6723	protein_coding	neuropilin_2	4460	2198	3104	1793	1746	1878	30.3088720737	19.9432246811	25.655122815	14.7081331274	16.4195579813	12.7389412674
ENSMUSG00000025971	189.589699910266	323.972389770591	-0.71884	0.00093532	0.0072851	9430016H08Rik	chr1	+	57406328	57417953	4874	protein_coding	RIKEN_cDNA_9430016H08_gene	298	124	219	340	208	384	2.79337194115	1.55191155068	2.49674441282	3.84710257498	2.69810063169	3.59291181675
ENSMUSG00000025979	438.301884687836	740.536027257735	-0.73417	2.6755e-06	4.9066e-05	Mob4	chr1	+	55131231	55154899	3555	protein_coding	MOB_family_member_4_phocein	575	432	417	648	585	883	7.38969079722	7.41267478776	6.5179638374	10.0525391842	10.403910189	11.3271840483
ENSMUSG00000025981	304.002566848076	693.314778582187	-1.1276	3.4723e-09	1.3934e-07	Coq10b	chr1	+	55052770	55072702	2119	protein_coding	coenzyme_Q10_homolog_B_(S._cerevisiae)	431	255	319	562	706	656	9.29275186241	7.34074315712	8.36517870176	14.6266790775	21.0646417715	14.118018326
ENSMUSG00000025993	973.092202918167	527.11756771228	0.85027	1.2959e-06	2.5934e-05	Slc40a1	chr1	-	45908068	45926523	3928	protein_coding	solute_carrier_family_40_(iron-regulated_transporter)_member_1	1246	718	1258	502	469	502	14.4925427597	11.1502285756	17.7960926741	7.04810899959	7.54886566683	5.82818188448
ENSMUSG00000025995	300.724128745102	209.382161438665	0.49771	0.010214	0.047877	Wdr75	chr1	+	45795166	45823619	3226	protein_coding	WD_repeat_domain_75	358	260	363	161	200	228	5.07010193305	4.91631600475	6.25255842698	2.75233876411	3.9196380606	3.2230819097
ENSMUSG00000026004	400.690527779206	249.150328084175	0.65471	0.00067157	0.0055391	Kansl1l	chr1	-	66719248	66817562	4459	protein_coding	KAT8_regulatory_NSL_complex_subunit_1-like	512	294	521	253	206	240	5.24602693194	4.0219870071	6.49255664924	3.12912867662	2.92085556291	2.45456551285
ENSMUSG00000026019	201.581790210366	304.249123041856	-0.56817	0.0011136	0.0083357	Wdr12	chr1	-	60069785	60098645	10012	protein_coding	WD_repeat_domain_12	269	179	213	296	249	313	1.22752251401	1.09059372684	1.18215455294	1.6304641117	1.57238480997	1.42568754396
ENSMUSG00000026020	258.858080878336	160.98346399625	0.65335	0.0008821	0.006993	Nop58	chr1	+	59684971	59719044	9507	protein_coding	NOP58_ribonucleoprotein	344	232	272	165	136	149	1.65315271946	1.4885906822	1.58979419486	0.957151808212	0.90443164203	0.714732668756
ENSMUSG00000026021	924.568006491205	1467.86649940699	-0.64951	1.3496e-06	2.6836e-05	Sumo1	chr1	-	59586558	59670834	1215	protein_coding	SMT3_suppressor_of_mif_two_3_homolog_1_(yeast)	1258	746	1052	1404	1212	1525	47.3044928057	37.4535816137	48.1121714716	63.7281342108	63.0676538634	57.2393145515
ENSMUSG00000026027	1485.21023874018	936.636910898096	0.64122	0.00013986	0.0014586	Stradb	chr1	+	58973522	58995715	3076	protein_coding	STE20-related_kinase_adaptor_beta	1785	1305	1752	867	886	848	26.5124532988	25.8794466313	31.6492386686	15.5443705376	18.2107454678	12.5721739045
ENSMUSG00000026028	1760.36288253002	1173.62226393187	0.56339	0.00072579	0.0059042	Trak2	chr1	-	58900449	58973430	6189	protein_coding	trafficking_protein_kinesin_binding_2	2246	1805	1639	1074	1053	1160	16.5801057588	17.790474386	14.7154642368	9.5702696049	10.7569270155	8.54748535121
ENSMUSG00000026062	2.7254550478798	18.7458481751994	-1.4496	0.00093322	0.00728	Slc9a2	chr1	+	40681712	40768885	3493	protein_coding	solute_carrier_family_9_(sodium/hydrogen_exchanger)_member_2	5	3	1	24	7	24	0.0653987497582	0.0523906123169	0.0159080486715	0.378924799861	0.126700925686	0.313338322983
ENSMUSG00000026070	19.99664225703	3.23264750503507	1.4374	0.00096329	0.0074541	Il18r1	chr1	+	40465552	40500854	4158	protein_coding	interleukin_18_receptor_1	18	11	37	3	3	3	0.197781673511	0.16137602189	0.494461788925	0.0397902935881	0.0456159898395	0.0329031614412
ENSMUSG00000026083	1087.75160442657	1975.81080453404	-0.806	0.0001776	0.0017968	Eif5b	chr1	+	37998010	38055579	7797	protein_coding	eukaryotic_translation_initiation_factor_5B	1335	1102	1074	1551	2206	1655	7.82261143847	8.62154035838	7.65406672389	10.9704549266	17.8878567128	9.67991006907
ENSMUSG00000026087	2383.5302755768	3678.63214221491	-0.60577	0.00011984	0.001294	Mrpl30	chr1	+	37890477	37898535	969	protein_coding	mitochondrial_ribosomal_protein_L30	2981	2155	2637	3909	2337	4335	140.551739916	135.660777782	151.217428837	222.475538786	152.480837566	204.016918389
ENSMUSG00000026103	921.319469575432	622.142055080232	0.54806	0.00017643	0.0017896	Gls	chr1	-	52163448	52233232	5596	protein_coding	glutaminase	1190	828	994	574	434	787	9.71554757532	9.02575282972	9.87015960068	5.65684866479	4.90334393713	6.41354114423
ENSMUSG00000026121	472.0728810706	283.527686119956	0.67635	0.0041745	0.024037	Sema4c	chr1	-	36548642	36558381	3805	protein_coding	sema_domain_immunoglobulin_domain_(Ig)_transmembrane_domain_(TM)_and_short_cytoplasmic_domain_(semaphorin)_4C	701	303	587	280	150	404	8.41707862637	4.85756669937	8.57233109686	4.05829622488	2.49239534497	4.84203096715
ENSMUSG00000026126	200.269568348466	87.0792259399792	1.1303	1.4655e-07	3.8608e-06	Ptpn18	chr1	+	34459762	34475733	3495	protein_coding	protein_tyrosine_phosphatase_non-receptor_type_18	252	175	228	71	83	90	3.29421080928	3.05437019971	3.62495954053	1.1203443865	1.50145128445	1.17434631135
ENSMUSG00000026150	1082.25873831532	1398.98381970888	-0.36091	0.0084299	0.041483	Mff	chr1	+	82724890	82752394	3918	protein_coding	mitochondrial_fission_factor	1334	983	1208	1296	1207	1432	15.5556952065	15.3045262781	17.1323918641	18.2423567125	19.477049677	16.6678446852
ENSMUSG00000026158	228.665975517204	367.999724683741	-0.65688	0.00060219	0.0050627	Ogfrl1	chr1	-	23366424	23397772	4844	protein_coding	opioid_growth_factor_receptor-like_1	284	245	206	319	296	435	2.67862694241	3.08526700809	2.36308086002	3.63184179713	3.86338429554	4.09530244932
ENSMUSG00000026159	745.445000006033	551.574769766763	0.42071	0.0094936	0.045314	Agfg1	chr1	+	82839483	82901182	8044	protein_coding	ArfGAP_with_FG_repeats_1	992	669	781	433	523	595	5.6342697723	5.07323361108	5.39503751136	2.96863093155	4.11064488847	3.3732285114
ENSMUSG00000026162	30.5872392235258	86.3499720387009	-1.302	7.0001e-06	0.00011248	Nhej1	chr1	-	74967139	75125200	1053	protein_coding	nonhomologous_end-joining_factor_1	41	21	40	90	66	88	1.7789081005	1.21652693425	2.11080015231	4.71361939429	3.96274291221	3.81114225513
ENSMUSG00000026170	1889.27047357465	914.849135469714	1.0031	5.5762e-09	2.1597e-07	Cyp27a1	chr1	+	74713574	74737892	1892	protein_coding	cytochrome_P450_family_27_subfamily_a_polypeptide_1	2142	1625	2381	892	581	1179	51.724507197	52.3917660918	69.9284271441	26.0006434707	19.4149078616	28.4180014228
ENSMUSG00000026175	12.6895451760765	44.9537456777747	-1.1319	0.0077174	0.039051	Vil1	chr1	+	74409376	74435559	3124	protein_coding	villin_1	6	7	28	32	64	22	0.087748207262	0.136684044149	0.498038025693	0.564910083618	1.29523711995	0.321153392658
ENSMUSG00000026176	2336.04043455697	3182.31709992954	-0.43696	0.00034139	0.0031396	Ctdsp1	chr1	+	74391509	74397285	2957	protein_coding	CTD_(carboxy-terminal_domain_RNA_polymerase_II_polypeptide_A)_small_phosphatase_1	3051	2046	2560	2810	2765	3403	47.1399275072	42.2070608107	48.1065417194	52.4077324403	59.1186005079	52.4821336898
ENSMUSG00000026193	334.629642184483	458.709906887696	-0.43512	0.0094935	0.045314	Fn1	chr1	-	71585520	71653200	8315	protein_coding	fibronectin_1	505	263	348	381	383	543	2.77477103108	1.92940900062	2.32558644321	2.5269875134	2.91217087365	2.97809422661
ENSMUSG00000026197	227.420473897477	400.068370636087	-0.78251	1.613e-06	3.1277e-05	Zfand2b	chr1	+	75168646	75171629	1316	protein_coding	zinc_finger_AN1_type_domain_2B	320	185	248	356	336	441	11.1094386823	8.57524712063	10.4715576553	14.9188202896	16.1422370853	15.2821183549
ENSMUSG00000026201	483.185768382333	1209.71310336233	-1.2932	4.4384e-22	1.1329e-19	Stk16	chr1	+	75210838	75215606	2876	protein_coding	serine/threonine_kinase_16	641	443	496	1086	994	1353	10.1827990885	9.39605715213	9.58315012125	20.8248229304	21.8513280063	21.4540739631
ENSMUSG00000026207	503.527138203305	996.591274600374	-0.93322	1.7705e-06	3.4117e-05	Speg	chr1	+	75375297	75432320	10801	protein_coding	SPEG_complex_locus	708	399	563	1178	601	1071	2.99479651323	2.25340749685	2.89640924797	6.01480702377	3.51795953268	4.52195632462
ENSMUSG00000026209	1053.62590700421	1390.47753030314	-0.38927	0.0066295	0.034711	Dnpep	chr1	-	75307896	75317990	2833	protein_coding	aspartyl_aminopeptidase	1281	986	1154	1269	1225	1411	20.6585855243	21.2305451347	22.6346993883	24.7033255322	27.3381956756	22.7133554747
ENSMUSG00000026227	1.66894108590498	37.1753633848244	-2.2711	1.7455e-07	4.5298e-06	2810459M11Rik	chr1	+	86045863	86055456	3331	protein_coding	RIKEN_cDNA_2810459M11_gene	3	0	3	22	13	81	0.0411476132522	0.0	0.0500451642235	0.364240658088	0.246745393254	1.10894816042
ENSMUSG00000026240	255.589121858129	139.975736903569	0.82192	6.5897e-05	0.00077145	Cops7b	chr1	+	86582904	86609375	5383	protein_coding	COP9_(constitutive_photomorphogenic)_homolog_subunit_7b_(Arabidopsis_thaliana)	316	205	319	149	111	133	2.68201208241	2.32305924879	3.29292470166	1.52651916962	1.30370380324	1.12675143484
ENSMUSG00000026249	559.036298706455	353.988187897601	0.62571	0.0007626	0.0061682	Serpine2	chr1	-	79794197	79861180	3393	protein_coding	serine_(or_cysteine)_peptidase_inhibitor_clade_E_member_2	668	594	532	364	251	395	8.99478174953	10.6790689499	8.71250959418	5.91640503283	4.67703042773	5.30901673864
ENSMUSG00000026269	1773.49820853015	2254.92120136213	-0.33968	0.0062602	0.033266	Rnpepl1	chr1	+	92910783	92924384	4345	protein_coding	arginyl_aminopeptidase_(aminopeptidase_B)-like_1	2405	1625	1778	2021	1802	2599	25.2885149891	22.8136297919	22.7382727984	25.6517445596	26.2207638608	27.2783035184
ENSMUSG00000026303	53.5627836587521	25.9359015607959	0.87445	0.0085142	0.041819	Mlph	chr1	+	90915085	90951142	4499	protein_coding	melanophilin	84	50	43	25	24	23	0.853024137099	0.677929943035	0.531089798268	0.306453361376	0.337268345415	0.23313780405
ENSMUSG00000026304	231.995558889155	12.4249517163593	3.6997	1.9971e-40	2.5912e-37	Rab17	chr1	-	90958133	90969661	1831	protein_coding	RAB17_member_RAS_oncogene_family	344	185	243	12	8	16	8.58357340463	6.1633125127	7.37451436609	0.361437554865	0.276237081016	0.398503827482
ENSMUSG00000026321	44.8844871060788	13.6884362966662	1.1867	0.0029116	0.018112	Tnfrsf11a	chr1	+	105780718	105847981	5027	protein_coding	tumor_necrosis_factor_receptor_superfamily_member_11a_NFKB_activator	63	35	51	10	3	30	0.572571453075	0.424707533241	0.563737321361	0.109706279915	0.0377305123836	0.272153063999
ENSMUSG00000026333	68.4460988551407	123.080445314052	-0.78052	0.00077778	0.0062681	Gin1	chr1	+	97770172	97793709	2494	protein_coding	gypsy_retrotransposon_integrase_1	98	59	69	113	98	139	1.79526123695	1.44306657586	1.53733366746	2.49874747441	2.48433386845	2.54167027437
ENSMUSG00000026356	1444.61788768462	993.11924327743	0.5237	0.00070633	0.0057699	Dars	chr1	-	128363707	128417368	2175	protein_coding	aspartyl-tRNA_synthetase	1632	1357	1680	951	851	986	34.2814292691	38.0584758272	42.9205735797	24.1135765124	24.7372052376	20.6737143967
ENSMUSG00000026360	3921.38266799584	2012.48980159933	0.91043	4.5531e-06	7.7478e-05	Rgs2	chr1	-	143999338	144004161	3021	protein_coding	regulator_of_G-protein_signaling_2	4205	3225	5332	2353	1271	2113	63.5935840693	65.1193113157	98.0742311482	42.9547875825	26.599603243	31.8969847248
ENSMUSG00000026374	686.902754293978	909.688344525289	-0.39468	0.0056667	0.030667	Tsn	chr1	-	118294778	118311739	7063	protein_coding	translin	818	630	783	813	781	974	5.29129682335	5.44104287878	6.16010411573	6.34807008925	6.99104602259	6.28884092195
ENSMUSG00000026385	9275.27071302381	29191.1422440531	-1.577	1.9937e-17	2.9285e-15	Dbi	chr1	-	120113280	120121078	660	protein_coding	diazepam_binding_inhibitor	10060	10705	8604	29109	20838	33513	696.389272433	989.403725479	724.389193542	2432.33687772	1996.14659218	2315.63566369
ENSMUSG00000026387	344.155305360735	142.77116623356	1.1763	1.0364e-07	2.8113e-06	Sctr	chr1	+	120006894	120063536	2012	protein_coding	secretin_receptor	461	268	410	126	82	213	10.4681750467	8.12526666079	11.323257328	3.45368673512	2.57671395489	4.82783574271
ENSMUSG00000026395	285.935419314496	120.351664790458	1.0957	0.00012415	0.0013322	Ptprc	chr1	-	138063407	138175706	5186	protein_coding	protein_tyrosine_phosphatase_receptor_type_C	327	161	466	84	82	189	2.88080105515	1.89375664099	4.99308432866	0.893279047571	0.999681542082	1.66199667415
ENSMUSG00000026398	42.7265612866787	14.658690463858	1.0997	0.0052791	0.028983	Nr5a2	chr1	-	136843584	136960427	3699	protein_coding	nuclear_receptor_subfamily_5_group_A_member_2	88	31	28	14	6	24	1.08691696651	0.511220390512	0.420619300423	0.208729617947	0.102552736281	0.295888283909
ENSMUSG00000026426	632.78234587774	438.365682428149	0.51642	0.00025295	0.0024326	Arl8a	chr1	+	135146824	135156269	1713	protein_coding	ADP-ribosylation_factor-like_8A	856	517	716	402	346	500	22.8304477486	18.4104322556	23.2258253536	12.9422285225	12.7702402939	13.3110863273
ENSMUSG00000026429	18.6148938319452	3.64557531301596	1.1824	0.0071503	0.03678	Ube2t	chr1	+	134962565	134974162	3244	protein_coding	ubiquitin-conjugating_enzyme_E2T_(putative)	26	10	27	8	1	1	0.366176550896	0.188039877541	0.462485813273	0.136003321611	0.0194894457206	0.0140578858685
ENSMUSG00000026436	1522.08552157083	1148.04328245364	0.39847	0.0015915	0.011192	Elk4	chr1	+	132007607	132032612	4433	protein_coding	ELK4_member_of_ETS_oncogene_family	2033	1257	1727	976	934	1366	20.9525880576	17.2969030672	21.6476173685	12.1420623928	13.3207745615	14.05250753
ENSMUSG00000026439	427.782770694317	315.923517298227	0.42421	0.0069999	0.036173	Rbbp5	chr1	+	132477365	132505659	3385	protein_coding	retinoblastoma_binding_protein_5	534	379	484	286	271	334	7.20743295548	6.82985277635	7.94515154523	4.65959031526	5.06163647848	4.49975276425
ENSMUSG00000026447	503.746236391536	272.793897143395	0.84068	9.5199e-06	0.00014661	Pik3c2b	chr1	+	133045667	133108687	7928	protein_coding	phosphoinositide-3-kinase_class_2_beta_polypeptide	740	406	528	298	170	316	4.26448023083	3.12387176178	3.70071617016	2.07296990163	1.35570629742	1.81770875824
ENSMUSG00000026455	391.51127606518	279.011569592979	0.47327	0.0036191	0.021491	Klhl12	chr1	+	134455531	134491018	4990	protein_coding	kelch-like_12	498	336	449	237	246	305	4.55960083314	4.10742400564	4.99989969745	2.61931767904	3.11684277189	2.7874054982
ENSMUSG00000026473	25170.3624406389	49891.8846306754	-0.93373	2.7118e-06	4.966e-05	Glul	chr1	+	153899944	153909723	2792	protein_coding	glutamate-ammonia_ligase_(glutamine_synthetase)	28715	27823	23723	40301	51322	46643	469.884840392	607.882088668	472.138799694	796.050798692	1162.1668729	761.854295313
ENSMUSG00000026480	69.1435590391684	31.6045099656105	0.92413	0.0057816	0.031192	Ncf2	chr1	+	152800194	152836991	4661	protein_coding	neutrophil_cytosolic_factor_2	112	39	85	25	18	51	1.09783468292	0.510406632632	1.01334031126	0.295802118178	0.244159561149	0.498990102903
ENSMUSG00000026489	51276.6454740723	20538.7988068288	1.2848	1.2233e-19	2.4419e-17	Adck3	chr1	-	180165238	180199602	4026	protein_coding	aarF_domain_containing_kinase_3	61064	46481	59146	20336	17417	19814	692.962137533	704.259149073	816.332533881	278.568583911	273.514222881	224.439476339
ENSMUSG00000026495	47.2752233000313	82.8425629725102	-0.72989	0.0078934	0.039556	Efcab2	chr1	+	178405881	178483247	2536	protein_coding	EF-hand_calcium_binding_domain_2	54	44	55	79	54	107	0.972842506064	1.05836198583	1.20511623443	1.71798044406	1.34624729635	1.92413432494
ENSMUSG00000026509	1847.52995893986	3089.07818725225	-0.71864	3.6272e-06	6.3599e-05	Capn2	chr1	-	182467256	182517495	3200	protein_coding	calpain_2	2237	1936	1768	2608	2542	3657	31.9384645131	36.905082446	30.7006647402	44.9467177342	50.2233758732	52.1165718397
ENSMUSG00000026511	761.17573968618	1279.30813904225	-0.73265	6.9715e-09	2.603e-07	Srp9	chr1	+	182124737	182132407	1367	protein_coding	signal_recognition_particle_9	1011	625	873	1175	1002	1468	33.7894146404	27.8896014422	35.4863413535	47.403425474	46.3425087354	48.973190651
ENSMUSG00000026525	47.7210412804367	140.892524820714	-1.3555	7.6893e-06	0.00012142	Opn3	chr1	-	175662421	175692776	1913	protein_coding	opsin_3	60	53	40	78	114	221	1.43296079188	1.69001945768	1.16187797197	2.24864038642	3.76764707715	5.26839297877
ENSMUSG00000026563	330.7631118816	233.850557273123	0.48076	0.0040055	0.02328	Tada1	chr1	+	166379097	166393621	2215	protein_coding	transcriptional_adaptor_1	405	300	372	202	196	266	8.35370856223	8.26186947282	9.33221436186	5.02942125348	5.59451798458	5.47657153385
ENSMUSG00000026567	8.71663740672846	111.516874958959	-2.8055	2.7551e-14	2.715e-12	Adcy10	chr1	+	165485183	165576774	5569	protein_coding	adenylate_cyclase_10	9	12	6	72	144	85	0.0738351767336	0.131442204218	0.0598672803119	0.71301005167	1.63480368399	0.696053411633
ENSMUSG00000026568	3968.71890779839	12226.2721096491	-1.5782	1.2612e-27	7.0133e-25	Mpc2	chr1	+	165461037	165481214	3029	protein_coding	mitochondrial_pyruvate_carrier_2	4853	3933	4045	11806	10377	12158	73.1996568564	79.2055252449	74.2052699466	214.953182455	216.597219352	183.047467351
ENSMUSG00000026582	130.275284640018	24.2280067476905	1.9587	1.4155e-08	4.8439e-07	Sele	chr1	+	164048234	164057677	2912	protein_coding	selectin_endothelial_cell	78	155	168	20	25	22	1.22377410485	3.24691659427	3.20577773132	0.378772987041	0.542786417561	0.344534065475
ENSMUSG00000026605	24.1797619273225	6.22314147323943	1.1065	0.010755	0.049866	Cenpf	chr1	-	189640599	189688086	11137	protein_coding	centromere_protein_F	41	13	29	9	0	10	0.168195225808	0.0712042535302	0.144692251618	0.0445671295877	0.0	0.0409479947539
ENSMUSG00000026610	581.459903416931	277.153306529181	0.99137	2.279e-05	0.00031236	Esrrg	chr1	+	187608791	188214885	5373	protein_coding	estrogen-related_receptor_gamma	686	513	694	261	298	194	5.8331789828	5.82413361413	7.17725086964	2.67894649997	3.50654774826	1.64659104056
ENSMUSG00000026621	84.1362581438277	325.441549443654	-1.1985	0.005055	0.028049	Marc1	chr1	-	184786767	184811313	2152	protein_coding	mitochondrial_amidoxime_reducing_component_1	50	144	53	205	274	464	1.06151409343	4.08179350534	1.36851354206	5.25353908792	8.04986559731	9.83278565774
ENSMUSG00000026626	10388.1445923473	25397.8451960502	-1.2424	6.581e-14	6.063e-12	Ppp2r5a	chr1	-	191351981	191397041	3082	protein_coding	protein_phosphatase_2_regulatory_subunit_B'_alpha	11902	11251	10043	22013	22600	26915	176.43524252	222.684144459	181.069926378	393.900899935	463.613568896	398.256257625
ENSMUSG00000026632	755.956783880467	461.620579502764	0.68315	5.0407e-05	0.00061459	Tatdn3	chr1	-	191045826	191062932	1242	protein_coding	TatD_DNase_domain_containing_3	824	660	968	448	341	529	30.3112357994	32.4155313535	43.3081126902	19.8928401104	17.3585368872	19.4238329708
ENSMUSG00000026639	20.911175743214	67.9046776368416	-1.4059	2.7721e-05	0.00037112	Lamb3	chr1	+	193301957	193343878	4092	protein_coding	laminin_beta_3	29	25	13	51	61	81	0.3237877397	0.372679229437	0.176531911565	0.687345232789	0.942485209425	0.902714155023
ENSMUSG00000026643	809.591014749457	1193.93978489643	-0.53523	0.0025572	0.016419	Nmt2	chr2	+	3284212	3328877	4461	protein_coding	N-myristoyltransferase_2	1035	665	962	972	1207	1137	10.6000070413	9.09327294831	11.9828009588	12.0164010759	17.1062722785	11.6232907102
ENSMUSG00000026656	125.497332397015	67.7214733005689	0.79698	0.0020123	0.013494	Fcgr2b	chr1	-	170960558	170976547	2250	protein_coding	Fc_receptor_IgG_low_affinity_IIb	176	100	140	64	38	97	3.5737829859	2.71111716775	3.45749064948	1.56869253442	1.06777909016	1.96602970243
ENSMUSG00000026664	10988.5994460683	6870.87593046542	0.65539	2.9449e-05	0.0003899	Phyh	chr2	+	4919019	4938730	1438	protein_coding	phytanoyl-CoA_hydroxylase	13219	9620	12997	6595	6273	6250	419.988833543	408.081579248	502.226621475	252.927637616	275.80157059	198.208369947
ENSMUSG00000026676	298.978285991706	121.111921239879	1.1832	3.5256e-06	6.2026e-05	Ccdc3	chr2	+	5137776	5230878	2670	protein_coding	coiled-coil_domain_containing_3	356	337	261	75	128	137	6.09167554414	7.69926813649	5.43181215598	1.54913895823	3.03095188219	2.33996932613
ENSMUSG00000026683	15.3523297539325	3.28433556046501	1.198	0.0061715	0.032872	Nuf2	chr1	-	169497934	169531464	2405	protein_coding	NUF2_NDC80_kinetochore_complex_component_homolog_(S._cerevisiae)	28	12	12	2	4	3	0.531913457077	0.304366584321	0.277256452438	0.0458622427552	0.105153865975	0.0568862142505
ENSMUSG00000026687	1695.55232697488	2824.84621491164	-0.71386	1.9265e-06	3.6714e-05	Aldh9a1	chr1	+	167349991	167368530	2833	protein_coding	aldehyde_dehydrogenase_9_subfamily_A1	2164	1472	1917	2451	2673	2762	34.8986565766	31.6950937507	37.6002761935	47.7130424582	59.6530588089	44.4608701779
ENSMUSG00000026705	356.130215881741	254.592451641056	0.46108	0.0097799	0.046284	Klhl20	chr1	-	161088375	161131511	4817	protein_coding	kelch-like_20	459	291	422	202	196	337	4.35345506762	3.6850819298	4.86800820262	2.31267761604	2.57252591568	3.190465944
ENSMUSG00000026718	419.456960262093	307.571104244169	0.43471	0.0076986	0.038981	Stam	chr2	+	14074100	14148338	3702	protein_coding	signal_transducing_adaptor_molecule_(SH3_domain_and_ITAM_motif)_1	560	330	497	267	267	335	6.91113919108	5.43761344422	7.45994234541	3.97754609017	4.55989854997	4.12676036973
ENSMUSG00000026723	96.972966606675	52.1178755487159	0.80384	0.0031094	0.019068	Trdmt1	chr2	-	13509014	13544664	3784	protein_coding	tRNA_aspartic_acid_methyltransferase_1	104	93	115	46	50	49	1.25568364811	1.4992105374	1.68873774077	0.670420179177	0.835409116246	0.590535228889
ENSMUSG00000026727	634.001120159324	466.481348938312	0.42808	0.0036121	0.021458	Rsu1	chr2	-	13076967	13271431	3673	protein_coding	Ras_suppressor_protein_1	774	564	729	397	368	571	9.62760047202	9.36675111862	11.0286434557	5.96087414226	6.33442537045	7.08950704697
ENSMUSG00000026730	197.52611015053	103.05479127454	0.87913	3.5675e-05	0.00045777	Pter	chr2	+	12924041	13003453	3620	protein_coding	phosphotriesterase_related	254	187	202	78	92	123	3.20570218552	3.15111201196	3.10068962152	1.18830084509	1.60679173934	1.54952076137
ENSMUSG00000026749	289.12271924446	99.6062968652202	1.3545	1.0777e-06	2.1934e-05	Nek6	chr2	+	38511643	38588041	3773	protein_coding	NIMA_(never_in_mitosis_gene_a)-related_expressed_kinase_6	406	280	259	62	58	180	4.91628731299	4.52691178288	3.81441951457	0.90624423764	0.971899865151	2.17563761366
ENSMUSG00000026750	2181.66248499824	3358.30365138326	-0.60634	1.5099e-05	0.0002193	Psmb7	chr2	-	38588036	38644087	1160	protein_coding	proteasome_(prosome_macropain)_subunit_beta_type_7	2756	2135	2184	3160	2841	3457	108.547356463	112.271802539	104.618898101	150.234427798	154.843713455	135.907132358
ENSMUSG00000026754	439.666615433027	292.843862349104	0.56804	0.00043455	0.0038885	Golga1	chr2	-	39016261	39065541	4763	protein_coding	golgi_autoantigen_golgin_subfamily_a_1	547	373	520	269	251	305	5.24692398065	4.77704195472	6.06650079465	3.11467023297	3.33175818629	2.92025056393
ENSMUSG00000026755	787.639881573196	1214.98446639261	-0.61121	4.3614e-06	7.4736e-05	Arpc5l	chr2	+	39008076	39015877	4167	protein_coding	actin_related_protein_2/3_complex_subunit_5-like	1062	727	788	1127	956	1374	11.6439154569	10.642452381	10.5079552291	14.9156021049	14.5048995424	15.0371001043
ENSMUSG00000026766	1161.60441251652	1526.7491326833	-0.38369	0.0089276	0.043317	Mmadhc	chr2	-	50279881	50296801	1351	protein_coding	methylmalonic_aciduria_(cobalamin_deficiency)_cblD_type_with_homocystinuria	1394	1152	1205	1447	1278	1578	47.1417230303	52.0149200503	49.5618141239	59.0681754133	59.8075260774	53.2662972711
ENSMUSG00000026782	314.514992155686	210.584293517795	0.54433	0.004877	0.027236	Abi2	chr1	+	60409619	60481158	5768	protein_coding	abl-interactor_2	412	309	301	206	139	263	3.26339761293	3.26786444327	2.89972451749	1.96961953261	1.52359620432	2.07936799622
ENSMUSG00000026797	254.925769424601	160.906359974249	0.61753	0.0039774	0.023176	Stxbp1	chr2	-	32787602	32847239	3886	protein_coding	syntaxin_binding_protein_1	351	192	304	136	104	231	4.12669476839	3.01390277011	4.34696640733	1.93008522393	1.69204097772	2.7108784318
ENSMUSG00000026814	1364.50151490265	1969.16824824636	-0.50188	0.010754	0.049866	Eng	chr2	+	32646595	32682669	3572	protein_coding	endoglin	1973	1145	1399	1805	1102	2895	25.2356015858	19.5535151271	21.7631502797	27.8680210465	19.5052031448	36.9605118107
ENSMUSG00000026819	105.861700327725	178.34432433025	-0.6878	0.0051205	0.028352	Slc25a25	chr2	-	32414487	32451445	3529	protein_coding	solute_carrier_family_25_(mitochondrial_carrier_phosphate_carrier)_member_25	153	72	130	139	120	264	1.98078710312	1.24454797726	2.04694979349	2.17221853809	2.14985872205	3.41156089089
ENSMUSG00000026820	1310.56151665951	2254.24662214233	-0.76098	1.9316e-07	4.9629e-06	Ptges2	chr2	+	32395896	32402739	1945	protein_coding	prostaglandin_E_synthase_2	1635	1300	1307	2254	1756	2370	38.4057436298	40.7712993093	37.3397562521	63.9108626953	57.0801675718	55.5686183883
ENSMUSG00000026832	70.1602368882615	29.5612366995126	1.0646	0.00054267	0.0046655	Cytip	chr2	-	58129137	58195532	6110	protein_coding	cytohesin_1_interacting_protein	81	55	94	21	25	39	0.605678051238	0.549101063026	0.854874061684	0.189547673515	0.25868969688	0.291087968665
ENSMUSG00000026853	7844.35458953542	14042.530683769	-0.81674	1.7331e-08	5.7784e-07	Crat	chr2	-	30400471	30415813	4224	protein_coding	carnitine_acetyltransferase	9350	7777	8194	13220	12176	14022	101.131332276	112.310146734	107.792252366	172.602832905	182.247283406	151.386417567
ENSMUSG00000026858	3124.2407013582	4352.89800715132	-0.4634	0.0027155	0.01718	Fam73b	chr2	+	30364233	30385521	3586	protein_coding	family_with_sequence_similarity_73_member_B	3799	3182	3093	4021	3847	4339	48.4013010155	54.1278398285	47.9275392447	61.8392425928	67.8253798373	55.1798128961
ENSMUSG00000026875	51.1923166925162	22.5790611351431	0.92983	0.0082173	0.040681	Traf1	chr2	-	34941750	34961772	3407	protein_coding	TNF_receptor-associated_factor_1	60	40	68	25	9	33	0.804594656549	0.716174185786	1.10905293591	0.404676745767	0.167013166204	0.441715526268
ENSMUSG00000026879	14128.6785778282	32154.8913766751	-1.1014	1.2397e-06	2.4938e-05	Gsn	chr2	+	35279663	35307892	2653	protein_coding	gelsolin	16848	15291	13120	22031	20231	53416	290.141018378	351.584275828	274.797059858	457.970321087	482.12586783	918.195102283
ENSMUSG00000026883	1610.64770393899	2180.33207018254	-0.42561	0.0031137	0.019079	Dab2ip	chr2	+	35558266	35730994	6649	protein_coding	disabled_2_interacting_protein	2218	1469	1595	1971	1535	2789	15.2406411004	13.477094328	13.3296839141	16.348227217	14.5959504502	19.1290340384
ENSMUSG00000026887	308.027302390368	441.711308274693	-0.50335	0.0015281	0.01081	Mrrf	chr2	+	36136389	36190647	2623	protein_coding	mitochondrial_ribosome_recycling_factor	398	288	318	377	378	497	6.93238715183	6.69768938124	6.73665530119	7.92653594596	9.11116355502	8.64089955526
ENSMUSG00000026888	1295.9736549022	696.159499539266	0.8653	7.0553e-08	1.9782e-06	Grb14	chr2	-	64912476	65024987	2797	protein_coding	growth_factor_receptor_bound_protein_14	1426	1311	1420	645	587	732	23.2929817464	28.5917692727	28.2105383959	12.7176720626	13.2686264732	11.9349189297
ENSMUSG00000026895	5236.92901571317	8112.26053496769	-0.61734	2.1589e-06	4.0598e-05	Ndufa8	chr2	-	36036326	36049406	861	protein_coding	NADH_dehydrogenase_(ubiquinone)_1_alpha_subcomplex_8	6766	4828	5494	8291	6013	8742	359.026800798	342.054190398	354.569194156	531.060668127	441.538304774	463.029338123
ENSMUSG00000026914	690.171424878522	940.89969385282	-0.431	0.010744	0.049847	Psmd14	chr2	+	61711694	61800376	1541	protein_coding	proteasome_(prosome_macropain)_26S_subunit_non-ATPase_14	795	715	705	903	806	932	23.570159268	28.3031131967	25.4215469673	32.3165868025	33.0683660646	27.5812619065
ENSMUSG00000026922	3106.76461245231	27806.7610837334	-2.9732	4.2875e-46	9.5367e-43	Agpat2	chr2	-	26593057	26604417	1489	protein_coding	1-acylglycerol-3-phosphate_O-acyltransferase_2_(lysophosphatidic_acid_acyltransferase_beta)	3313	3792	2667	24460	25722	27615	101.654068558	155.347559941	99.5276648511	905.945618197	1092.17031836	845.767920236
ENSMUSG00000026958	138.125576025432	266.430942531185	-0.90048	7.0162e-06	0.0001125	Dpp7	chr2	-	25352276	25356359	3017	protein_coding	dipeptidylpeptidase_7	146	129	170	226	220	313	2.21093295354	2.60822591296	3.1310435471	4.13117414729	4.61028426313	4.73118451776
ENSMUSG00000026970	1799.7217010001	1267.96474527104	0.49531	8.6026e-05	0.00096768	Rbms1	chr2	-	60750193	60963192	4436	protein_coding	RNA_binding_motif_single_stranded_interacting_protein_1	2458	1438	2058	1108	1042	1456	25.3156083535	19.7741650051	25.7791936951	13.774904504	14.8510279346	14.968238557
ENSMUSG00000026972	167.909438749432	91.4893320391906	0.78267	0.0034944	0.020958	Arrdc1	chr2	-	24925352	24935252	1666	protein_coding	arrestin_domain_containing_1	238	108	218	101	47	119	6.52679522587	3.95439058681	7.27104769152	3.34338777805	1.78362353549	3.25741298267
ENSMUSG00000026991	1154.82706084273	2741.55953301329	-1.1946	2.1302e-11	1.3058e-09	Pkp4	chr2	+	59160850	59355208	4614	protein_coding	plakophilin_4	1608	1116	1049	2585	1720	3674	15.9223248943	14.7542592289	12.633200671	30.8974993001	23.5684591457	36.3130243123
ENSMUSG00000027009	200.515188445992	106.862691898974	0.84736	7.6439e-05	0.00088029	Itga4	chr2	+	79255426	79333123	9767	protein_coding	integrin_alpha_4	246	156	258	94	78	136	1.15072605498	0.974303394982	1.46782410305	0.530770821116	0.504909739896	0.635007097268
ENSMUSG00000027012	858.328870831552	638.975062086633	0.41365	0.0033474	0.020241	Dync1i2	chr2	+	71211706	71263303	4523	protein_coding	dynein_cytoplasmic_1_intermediate_chain_2	1120	760	931	638	460	727	11.313304128	10.249857079	11.4376970689	7.77919153893	6.43000895027	7.33007944675
ENSMUSG00000027018	203.859397083715	131.262563973635	0.59018	0.0049676	0.027633	Hat1	chr2	+	71388958	71441622	1899	protein_coding	histone_aminotransferase_1	254	172	242	116	87	179	6.11092254428	5.52502550773	7.08118430242	3.36878580407	2.89650726004	4.29861871226
ENSMUSG00000027030	551.613197507604	341.510346566653	0.6586	0.00019832	0.001987	Stk39	chr2	-	68210445	68472268	3536	protein_coding	serine/threonine_kinase_39	700	508	590	264	253	475	9.04448433449	8.7635942385	9.27161206606	4.11748517677	4.52364586118	6.12607362409
ENSMUSG00000027076	411.556876605912	628.740775868232	-0.58823	0.00033585	0.0030942	Timm10	chr2	+	84826997	84830213	690	protein_coding	translocase_of_inner_mitochondrial_membrane_10	515	347	487	654	499	616	34.1001402743	30.6768801264	39.2188962647	52.2719896829	45.7226915896	40.7129413951
ENSMUSG00000027088	310.487932675553	448.870559501991	-0.50725	0.0055449	0.030176	Phospho2	chr2	+	69789623	69800005	3267	protein_coding	phosphatase_orphan_2	401	305	302	408	414	431	5.60780967218	5.69483978074	5.13657111444	6.88733809017	8.01182657908	6.01629321624
ENSMUSG00000027091	703.381182433249	1158.77464437542	-0.7016	2.796e-07	6.845e-06	Zc3h15	chr2	+	83644435	83664622	2111	protein_coding	zinc_finger_CCCH-type_containing_15	893	599	814	1033	1006	1228	19.3268578668	17.308897029	21.426521366	26.9868665852	30.1293720933	26.52839602
ENSMUSG00000027111	1848.40583215326	1063.38720031318	0.76303	1.402e-05	0.00020672	Itga6	chr2	+	71745616	71858416	4310	protein_coding	integrin_alpha_6	2634	1686	1756	943	679	1483	27.9213573955	23.8622342827	22.6392866359	12.0663188258	9.96030959211	15.6915100571
ENSMUSG00000027130	485.796357659197	358.095613454651	0.42768	0.0049515	0.027564	Slc12a6	chr2	+	112265825	112363163	6105	protein_coding	solute_carrier_family_12_member_6	656	399	548	351	275	391	4.90926186358	3.98674109311	4.98781557366	3.1707486923	2.84791720349	2.92073360641
ENSMUSG00000027131	584.772764246323	905.317371986191	-0.61499	1.255e-05	0.00018665	Emc4	chr2	-	112363011	112368027	983	protein_coding	ER_membrane_protein_complex_subunit_4	754	557	592	843	731	993	35.0441761975	34.5646753864	33.4644495357	47.2949129683	47.0158392286	46.0677062921
ENSMUSG00000027160	127.566227936297	56.4083464681584	1.0501	6.1156e-05	0.00072465	Ccdc34	chr2	+	110017817	110173360	3511	protein_coding	coiled-coil_domain_containing_34	159	104	156	45	36	85	2.06901825303	1.80689665979	2.46893277855	0.70684152979	0.648264149539	1.10405054098
ENSMUSG00000027163	313.265792367703	485.086272119587	-0.60211	0.00039066	0.0035323	Commd9	chr2	+	101886247	101901646	1191	protein_coding	COMM_domain_containing_9	478	230	342	449	392	535	18.336403716	11.7800431092	15.9562135947	20.7909796507	20.8091642919	20.4853259784
ENSMUSG00000027177	5138.16849981154	1655.55047189219	1.5794	1.798e-23	5.5988e-21	Hipk3	chr2	-	104426481	104494446	7454	protein_coding	homeodomain_interacting_protein_kinase_3	5355	4870	6297	1461	1422	1795	32.8222322299	39.8538588216	46.9418067907	10.809390373	12.0612006234	10.9818605118
ENSMUSG00000027184	2764.25768806372	3949.80678079267	-0.49342	0.0049499	0.027564	Caprin1	chr2	-	103762941	103797649	6169	protein_coding	cell_cycle_associated_protein_1	3441	2687	2833	3031	4019	3956	25.4840195502	26.5695195606	25.5180392428	27.0963965787	41.1892201567	29.2443768248
ENSMUSG00000027185	556.825621418559	410.157395308692	0.42839	0.010315	0.04823	Nat10	chr2	-	103721256	103761270	4543	protein_coding	N-acetyltransferase_10	801	418	637	357	369	427	8.05541290588	5.61260333759	7.79134063923	4.33376994233	5.13527804261	4.28633387859
ENSMUSG00000027187	6034.15597174888	10384.0808897195	-0.74996	2.4221e-05	0.00032879	Cat	chr2	-	103453849	103485160	2613	protein_coding	catalase	6781	6440	6066	8386	10037	10634	118.563868728	150.340940531	128.996668114	176.992890629	242.853768988	185.591509839
ENSMUSG00000027195	2099.84220025684	5667.78617773426	-1.3524	2.4301e-11	1.4666e-09	Hsd17b12	chr2	-	94032689	94157964	1902	protein_coding	hydroxysteroid_(17-beta)_dehydrogenase_12	2275	2278	2135	4535	5921	5223	54.6473259579	73.0590485977	62.3738948003	131.494368166	196.818030659	125.230574195
ENSMUSG00000027206	921.246653442829	1506.51829048229	-0.69433	1.0514e-07	2.8471e-06	Cops2	chr2	-	125830304	125859139	3392	protein_coding	COP9_(constitutive_photomorphogenic)_homolog_subunit_2_(Arabidopsis_thaliana)	1116	853	1024	1352	1255	1661	15.0316404199	15.3399517223	16.7748872481	21.9816972366	23.3920463463	22.3313329891
ENSMUSG00000027221	370.081734806036	1141.59408006871	-1.2266	0.0011794	0.008753	Chst1	chr2	+	92599707	92615250	2680	protein_coding	carbohydrate_(keratan_sulfate_Gal-6)_sulfotransferase_1	522	351	339	592	657	2223	8.89884692362	7.98919695234	7.02878729448	12.1822437957	15.4992580522	37.8273159876
ENSMUSG00000027222	701.622461480597	2594.96931770853	-1.8375	1.1274e-37	1.2538e-34	Pex16	chr2	+	92374676	92381217	1392	protein_coding	peroxisomal_biogenesis_factor_16	885	687	703	2381	1885	3192	29.0470520289	30.1056707043	28.0628378223	94.3323239944	85.61551093	104.574189202
ENSMUSG00000027223	195.225023572431	418.991601632455	-0.97069	0.00082826	0.0066304	Mapk8ip1	chr2	-	92383676	92401263	3274	protein_coding	mitogen-activated_protein_kinase_8_interacting_protein_1	189	286	123	332	315	566	2.63743130233	5.32866187369	2.08757425876	5.59242002907	6.08292150398	7.88385475709
ENSMUSG00000027227	1474.28861273077	2218.53583024558	-0.5721	9.4229e-05	0.0010457	Sord	chr2	+	122234749	122265340	2352	protein_coding	sorbitol_dehydrogenase	2057	1301	1493	1864	2053	2312	39.9571957726	33.7419971483	35.2726417161	43.7067953427	55.1863874221	44.8282072378
ENSMUSG00000027245	25.0662044610511	8.88387811371046	1.0489	0.0090778	0.043849	Hypk	chr2	+	121453290	121458672	4170	protein_coding	huntingtin_interacting_protein_K	38	22	23	11	6	8	0.41633753719	0.32182326092	0.306483626431	0.145477893536	0.0909694416079	0.0874892695587
ENSMUSG00000027274	618.567340658427	1042.41584899573	-0.72585	4.183e-06	7.2527e-05	Mkks	chr2	-	136873780	136891389	3178	protein_coding	McKusick-Kaufman_syndrome	862	517	664	928	968	1016	12.3922852086	9.92355898484	11.6099321908	16.1040257821	19.2575838692	14.5794343189
ENSMUSG00000027282	3996.71381130917	7666.46849413762	-0.91089	2.0831e-09	8.7142e-08	Mtch2	chr2	+	90847155	90866810	3103	protein_coding	mitochondrial_carrier_homolog_2_(C._elegans)	4771	3886	4266	7186	6902	7330	70.2466581238	76.3926940258	76.3931771075	127.716147895	140.628554546	107.726625937
ENSMUSG00000027288	1910.63002015601	3805.83144486846	-0.9447	7.4833e-07	1.6273e-05	Zfp106	chr2	-	120506820	120563843	9085	protein_coding	zinc_finger_protein_106	2518	1818	1891	3687	3731	3052	12.6627729941	12.2067416342	11.5659708632	22.3814685821	25.9645410803	15.3200596504
ENSMUSG00000027312	725.721486619608	982.555534560946	-0.42315	0.007751	0.03917	Atrn	chr2	+	130906495	131030333	8745	protein_coding	attractin	901	732	712	845	874	1050	4.70720382956	5.10601483737	4.52413625783	5.32889629979	6.31876133973	5.4755827153
ENSMUSG00000027314	735.497999948444	459.209509359672	0.63	0.0048332	0.027031	Dll4	chr2	+	119325784	119335962	3747	protein_coding	delta-like_4_(Drosophila)	1020	572	848	441	229	690	12.4369676842	9.31200372269	12.5755693301	6.49075580163	3.86395555888	8.39781409465
ENSMUSG00000027316	215.700972224631	64.7366004576237	1.5939	1.2745e-11	8.1664e-10	Gfra4	chr2	-	131039632	131043088	1791	protein_coding	glial_cell_line_derived_neurotrophic_factor_family_receptor_alpha_4	328	165	228	53	44	92	8.36712553802	5.61977804872	7.07383226921	1.63200189079	1.55323591534	2.34257282059
ENSMUSG00000027327	2438.57225159574	6109.90666945559	-1.2851	1.7397e-17	2.6046e-15	1700037H04Rik	chr2	-	131146324	131160081	1647	protein_coding	RIKEN_cDNA_1700037H04_gene	2836	2337	2709	5379	5631	6092	78.67027251	86.5557489211	91.3967815129	180.114351576	216.158471984	168.681383404
ENSMUSG00000027335	518.478648196871	281.579046773602	0.82833	5.8583e-05	0.00069789	Adra1d	chr2	-	131545850	131562283	1899	protein_coding	adrenergic_receptor_alpha_1d	603	581	469	222	259	314	14.5074263551	18.6630222093	13.7234522225	6.44715903882	8.62293540634	7.54059371871
ENSMUSG00000027339	207.130984401579	368.650331301933	-0.77444	0.00051322	0.0044616	Rassf2	chr2	-	131989415	132030258	8233	protein_coding	Ras_association_(RalGDS/AF-6)_domain_family_member_2	314	196	172	250	335	468	1.74248705289	1.45220778693	1.16087598805	1.67464311044	2.57256895935	2.59231991528
ENSMUSG00000027342	764.358091295079	506.502334735713	0.57678	8.3135e-05	0.00094071	Pcna	chr2	-	132249162	132253314	1518	protein_coding	proliferating_cell_nuclear_antigen	995	610	916	489	376	581	29.9467251305	24.5125712301	33.5304358582	17.7655010807	15.6601676423	17.4544118584
ENSMUSG00000027353	157.724063447728	92.6209448921738	0.70403	0.0059868	0.032088	Mcm8	chr2	+	132816141	132844197	3397	protein_coding	minichromosome_maintenance_deficient_8_(S._cerevisiae)	217	152	146	79	99	76	2.91851691142	2.72947327456	2.38821161183	1.28254295147	1.84255296728	1.02027889713
ENSMUSG00000027359	2776.12366633851	4107.33820718801	-0.53983	0.0027231	0.017214	Slc27a2	chr2	+	126552407	126588243	2918	protein_coding	solute_carrier_family_27_(fatty_acid_transporter)_member_2	3504	1974	3726	3833	3802	3799	54.8626570596	41.2660277606	70.9533752568	72.4425794099	82.3772250892	59.3724355369
ENSMUSG00000027360	103.480086304593	172.269700688379	-0.66196	0.0086527	0.042299	Hdc	chr2	-	126593667	126619299	4518	protein_coding	histidine_decarboxylase	128	76	138	163	171	140	1.2943799297	1.02612004357	1.69725992326	1.98967320647	2.39293122795	1.41313179417
ENSMUSG00000027428	640.795736877879	488.2099846036	0.38229	0.0081525	0.040515	Rbbp9	chr2	-	144542265	144550869	2170	protein_coding	retinoblastoma_binding_protein_9	797	572	722	439	418	521	16.7801799839	16.079298594	18.4881289009	11.1569416105	12.178586397	10.9491107353
ENSMUSG00000027435	2200.65819743153	1474.30541086266	0.54879	0.0040456	0.02346	Cd93	chr2	-	148436640	148443563	6677	protein_coding	CD93_antigen	3382	1649	2340	1430	857	2023	23.141433305	15.0650329064	19.4737673779	11.8112275102	8.11483659777	13.817051145
ENSMUSG00000027452	4881.49423313248	3113.17648924449	0.60584	0.0059415	0.031878	Acss1	chr2	-	150618105	150668500	3618	protein_coding	acyl-CoA_synthetase_short-chain_family_member_1	5675	4110	6147	2731	3448	2287	71.6630570336	69.2953455189	94.4082934539	41.6287635212	60.2530489474	28.8269344608
ENSMUSG00000027454	22.0045984686486	54.4532881721086	-1.104	0.0006095	0.0051137	Gins1	chr2	+	150905400	150931280	1087	protein_coding	GINS_complex_subunit_1_(Psf1_homolog)	23	20	28	50	43	62	0.966710240446	1.12235761314	1.43134387513	2.53676848727	2.50103198018	2.60113566602
ENSMUSG00000027466	1461.99196048606	2123.206103016	-0.52724	1.4822e-05	0.00021649	Rbck1	chr2	-	152316334	152332653	2384	protein_coding	RanBP-type_and_C3HC4-type_zinc_finger_containing_1	1955	1260	1590	1898	1808	2294	37.4661043062	32.2400049101	37.0600814912	43.9066528696	47.9482221254	43.8821624797
ENSMUSG00000027469	33.8464094930993	10.7917784237692	1.2262	0.0013389	0.0096691	Tpx2	chr2	+	152847964	152895321	4365	protein_coding	TPX2_microtubule-associated_protein_homolog_(Xenopus_laevis)	57	26	31	8	9	14	0.596607398653	0.363345599801	0.394632585176	0.101075549898	0.130358271995	0.146266424881
ENSMUSG00000027495	342.578327212421	507.611456215382	-0.54831	0.00028613	0.0026983	Fam210b	chr2	+	172345565	172355749	3617	protein_coding	family_with_sequence_similarity_210_member_B	470	291	368	437	434	567	5.93673107357	4.90766924408	5.65346628573	6.66305352531	7.58615224556	7.14883722877
ENSMUSG00000027502	1483.90354737872	1904.94763863927	-0.35405	0.0029868	0.018513	Rtfdc1	chr2	+	172440556	172469908	2173	protein_coding	replication_termination_factor_2_domain_containing_1	1944	1347	1561	1704	1518	2206	40.8728161222	37.8127858083	39.9170716377	43.246427584	44.1664383759	46.2963380382
ENSMUSG00000027509	689.32247328763	470.702795422149	0.53422	0.00023765	0.0023098	Rae1	chr2	+	173000117	173015739	1742	protein_coding	RAE1_RNA_export_1_homolog_(S._pombe)	871	610	772	470	349	521	22.8437832905	21.360552886	24.6254767023	14.8795597297	12.6665286505	13.6392481605
ENSMUSG00000027510	577.300789164206	291.960024158211	0.94251	2.8321e-08	8.7492e-07	Rbm38	chr2	+	173020498	173034734	2281	protein_coding	RNA_binding_motif_protein_38	752	568	555	283	208	346	15.0622753481	15.1898629565	13.5202024442	6.84229073934	5.76525316916	6.91753988956
ENSMUSG00000027513	32211.1703378451	54643.5203944476	-0.74513	1.3913e-08	4.7818e-07	Pck1	chr2	+	173153048	173159273	2728	protein_coding	phosphoenolpyruvate_carboxykinase_1_cytosolic	40769	30898	32974	47745	48068	58222	682.784604818	690.902569869	671.649605993	965.214651162	1114.01751754	973.293028403
ENSMUSG00000027533	809.143991339508	1730.06828524128	-1.0607	2.7084e-11	1.6157e-09	Fabp5	chr3	+	10012548	10016607	3238	protein_coding	fatty_acid_binding_protein_5_epidermal	1033	802	788	1351	1404	2214	14.5754343046	15.1087428326	13.5227453488	23.0101197281	27.4138856492	31.1818322455
ENSMUSG00000027546	1454.76113173471	3285.12549709426	-1.1362	1.1365e-12	8.6316e-11	Atp9a	chr2	-	168634438	168742409	3729	protein_coding	ATPase_class_II_type_9A	1768	1532	1377	2724	2640	4042	21.6614689502	25.0609302151	20.5190407324	40.2860876888	44.7601854283	49.4316132646
ENSMUSG00000027555	396.244629464498	617.128045188521	-0.59391	0.0080817	0.040266	Car13	chr3	+	14641727	14663002	2299	protein_coding	carbonic_anhydrase_13	438	391	445	517	673	499	8.70428628208	10.3745338335	10.7556469048	12.4020062436	18.5078694087	9.89834149498
ENSMUSG00000027559	61601.7510818846	107837.897914311	-0.77778	3.0222e-06	5.4462e-05	Car3	chr3	+	14863538	14872351	1507	protein_coding	carbonic_anhydrase_3	72225	64169	61417	80588	97056	128879	2189.63802012	2597.42385175	2264.59656007	2949.15432584	4071.82842513	3900.04630997
ENSMUSG00000027566	1294.12894534559	2029.49073460788	-0.63336	4.0985e-06	7.122e-05	Psma7	chr2	-	180036373	180042433	1515	protein_coding	proteasome_(prosome_macropain)_subunit_alpha_type_7	1609	1114	1511	2035	1434	2337	48.5223066858	44.8542256169	55.4201029494	74.0784956886	59.8434815774	70.3472197803
ENSMUSG00000027589	1578.11248524912	949.055819910374	0.71299	7.6031e-07	1.6511e-05	Pcmtd2	chr2	+	181837854	181857461	3569	protein_coding	protein-L-isoaspartate_(D-aspartate)_O-methyltransferase_domain_containing_2	1777	1418	1922	889	754	1052	22.7477741145	24.2359745691	29.9241850732	13.737116673	13.3568832967	13.4421906441
ENSMUSG00000027602	3067.99159589352	5301.66802448818	-0.76769	9.5236e-08	2.6106e-06	Map1lc3a	chr2	+	155276297	155278073	1112	protein_coding	microtubule-associated_protein_1_light_chain_3_alpha	4143	2754	3163	5422	3545	6260	170.219054267	151.074078507	158.055604957	268.902660938	201.554169063	256.726325361
ENSMUSG00000027605	1934.6576044496	5288.50387071932	-1.3309	4.3009e-08	1.2707e-06	Acss2	chr2	+	155517948	155585724	3609	protein_coding	acyl-CoA_synthetase_short-chain_family_member_2	1784	2638	1543	4365	4722	5856	22.5842667721	44.5880741179	23.757160991	66.7018285608	82.7216968065	73.9971587619
ENSMUSG00000027613	675.742934978237	1038.06293060205	-0.60065	0.00012146	0.001307	Eif6	chr2	-	155819832	155826925	1500	protein_coding	eukaryotic_translation_initiation_factor_6	912	657	633	999	746	1230	27.7780404813	26.7180596881	23.449195512	36.7294650442	31.4432842603	37.3951010411
ENSMUSG00000027620	4314.31717985862	3062.07914402818	0.48107	0.00071163	0.0057981	Rbm39	chr2	-	156147239	156180238	2810	protein_coding	RNA_binding_motif_protein_39	5362	3529	5274	2996	2106	3702	87.1803316753	76.6083561964	104.291593269	58.7998019046	47.384072099	60.0801423723
ENSMUSG00000027628	274.347334633542	402.729718455704	-0.52678	0.0038894	0.022795	Aar2	chr2	+	156547584	156568972	3427	protein_coding	AAR2_splicing_factor_homolog_(S._cerevisiae)	404	250	250	360	357	415	5.38598683944	4.44996617116	4.05360475704	5.79333670521	6.5861928814	5.52248889097
ENSMUSG00000027634	1914.96412675256	2601.17788251091	-0.42965	0.0032244	0.019632	Ndrg3	chr2	-	156927345	156992056	4023	protein_coding	N-myc_downstream_regulated_gene_3	2358	1908	1925	2354	2269	2697	26.7788421571	28.9307134008	26.588644536	32.2698390837	35.6586417576	30.5725576435
ENSMUSG00000027637	978.764856817588	2113.85531033153	-1.0504	1.4246e-07	3.7658e-06	1110008F13Rik	chr2	+	156863128	156873563	2004	protein_coding	RIKEN_cDNA_1110008F13_gene	1255	1006	903	1901	2139	1784	28.6117245805	30.6218248962	25.0383398456	52.3148245918	67.4828476754	40.5973785705
ENSMUSG00000027642	1208.65242833316	1728.73973653163	-0.50619	4.7315e-05	0.00058283	Rpn2	chr2	+	157279017	157326319	2756	protein_coding	ribophorin_II	1617	1084	1260	1491	1387	2058	26.8058037596	23.9927967059	25.4042763614	29.8358767226	31.8183446225	34.0539125025
ENSMUSG00000027656	10.3698361121862	29.1409855313067	-1.0622	0.0081508	0.040515	Wisp2	chr2	+	163820861	163833146	1719	protein_coding	WNT1_inducible_signaling_pathway_protein_2	14	13	6	25	17	44	0.372091874424	0.461315748439	0.193950485199	0.802055656096	0.625249536124	1.16728702579
ENSMUSG00000027660	277.720929361751	568.624590303075	-0.98869	2.1671e-08	6.9822e-07	Skil	chr3	+	31095058	31122577	6717	protein_coding	SKI-like	366	250	293	544	516	524	2.48945204238	2.27036386312	2.42386132273	4.46646489813	4.85684995525	3.55759738587
ENSMUSG00000027669	528.987096988282	315.804786528988	0.70516	0.00029122	0.0027348	Gnb4	chr3	-	32580332	32616585	5997	protein_coding	guanine_nucleotide_binding_protein_(G_protein)_beta_4	822	379	577	309	201	405	6.2623277855	3.85510282607	5.34634845481	2.84161217211	2.11905555201	3.07979516621
ENSMUSG00000027670	4.81242221350006	21.3554733956991	-1.2945	0.0024664	0.015974	Ocstamp	chr2	-	165393760	165400405	3657	protein_coding	osteoclast_stimulatory_transmembrane_protein	9	5	2	14	22	24	0.112438638017	0.0834018816985	0.030389288493	0.211126840794	0.380345300023	0.299286508662
ENSMUSG00000027673	2735.40936258133	4584.32544600731	-0.72648	1.1313e-07	3.0369e-06	Ndufb5	chr3	+	32736990	32751566	1079	protein_coding	NADH_dehydrogenase_(ubiquinone)_1_beta_subcomplex_5	3702	2392	2894	4788	3260	5009	156.751966157	135.229217765	149.036477983	244.722032456	191.018965571	211.704673608
ENSMUSG00000027676	79.5399908449834	42.0075196459914	0.79792	0.005489	0.029956	Ccdc39	chr3	-	33812362	33844310	3606	protein_coding	coiled-coil_domain_containing_39	95	67	98	39	25	59	1.20363805469	1.13339132845	1.51013526704	0.596457162954	0.438323363266	0.746151725926
ENSMUSG00000027677	1219.29291510777	825.012095215151	0.54275	0.0016106	0.011291	Ttc14	chr3	+	33799955	33814860	9538	protein_coding	tetratricopeptide_repeat_domain_14	1523	896	1613	781	724	806	7.29525727647	5.73035459234	9.39707181771	4.51579366106	4.79911969263	3.85370602815
ENSMUSG00000027679	809.727189164101	1151.07103189122	-0.49392	0.00053974	0.0046456	Dnajc19	chr3	-	34056020	34081321	2499	protein_coding	DnaJ_(Hsp40)_homolog_subfamily_C_member_19	1054	759	827	1139	924	1186	19.2695859049	18.5270521938	18.3888576174	25.1360968924	23.376853146	21.6430913023
ENSMUSG00000027698	175.174213680463	96.8439899799161	0.78965	0.00060958	0.0051137	Nceh1	chr3	+	27182965	27284608	4480	protein_coding	neutral_cholesterol_ester_hydrolase_1	220	182	163	103	72	99	2.24358585889	2.47813053614	2.02173899186	1.26794257412	1.01609617367	1.00776214152
ENSMUSG00000027706	1205.27619469119	1603.65368125513	-0.39938	0.0057265	0.030967	Sec62	chr3	+	30792876	30821263	3966	protein_coding	SEC62_homolog_(S._cerevisiae)	1665	1031	1276	1426	1462	1604	19.1804837008	15.857574508	17.8777747544	19.8292911493	23.3063892898	18.4438895459
ENSMUSG00000027716	59.6094813426987	109.645822466313	-0.7833	0.0065569	0.034409	Trpc3	chr3	-	36620482	36690167	3694	protein_coding	transient_receptor_potential_cation_channel_subfamily_C_member_3	70	60	62	102	56	167	0.86576330825	0.990798098662	0.93263196226	1.52280275721	0.958454430802	2.06167611085
ENSMUSG00000027746	634.534909165351	1005.17433356307	-0.64817	2.9872e-06	5.3893e-05	Ufm1	chr3	-	53855212	53863830	3054	protein_coding	ubiquitin-fold_modifier_1	792	607	661	882	830	1144	11.8482490937	12.1241266269	12.0267400328	15.9272180673	17.1826202985	17.082752564
ENSMUSG00000027750	1645.07256836446	2564.8460312451	-0.62323	1.5689e-05	0.00022702	Postn	chr3	+	54361109	54391034	4357	protein_coding	periostin_osteoblast_specific_factor	2285	1357	1795	2135	1873	3415	23.9605438691	18.9986653487	22.8924560815	27.0240660224	27.1788170924	35.7440703929
ENSMUSG00000027752	206.336897480125	112.79600742903	0.82668	5.1151e-05	0.00062221	Exosc8	chr3	-	54728678	54735393	2316	protein_coding	exosome_component_8	263	167	249	101	100	116	5.18818221538	4.39854177798	5.9741522834	2.40504492152	2.729868822	2.28412723828
ENSMUSG00000027762	26.3374571712396	84.4076923819775	-1.3327	0.000218	0.0021483	Sucnr1	chr3	+	60081869	60087566	1571	protein_coding	succinate_receptor_1	35	32	17	56	43	157	1.01786430957	1.24252346326	0.601295886799	1.96585832408	1.73050398628	4.55747532522
ENSMUSG00000027765	493.982459001341	323.495724004917	0.57686	0.0054922	0.029963	P2ry1	chr3	+	61002795	61008979	3886	protein_coding	purinergic_receptor_P2Y_G-protein_coupled_1	592	501	499	287	328	277	6.96012337004	7.86440254077	7.13531656993	4.07304749462	5.33643692973	3.25070703727
ENSMUSG00000027770	629.347931985042	438.816352636762	0.5011	0.0022515	0.014805	Dhx36	chr3	-	62470039	62507004	3594	protein_coding	DEAH_(Asp-Glu-Ala-His)_box_polypeptide_36	736	621	673	371	391	476	9.3561627723	10.5400903245	10.4052492566	5.69293480934	6.8782668085	6.03989986548
ENSMUSG00000027805	101.406899801576	169.963394860595	-0.69052	0.0018454	0.012591	Pfn2	chr3	-	57841895	57847564	1879	protein_coding	profilin_2	136	85	113	183	134	160	3.30681695318	2.75945267872	3.34169770254	5.37111787393	4.50877280306	3.8832384679
ENSMUSG00000027808	1741.92614288123	2992.87003761934	-0.74718	2.9602e-05	0.00039159	Serp1	chr3	-	58521969	58525873	2440	protein_coding	stress-associated_endoplasmic_reticulum_protein_1	2129	1754	1741	2393	3015	2920	39.8642742832	43.8500979611	39.6482881928	54.0870439193	78.1228041727	54.575017513
ENSMUSG00000027833	8.63446321977059	43.4423896765941	-1.7615	3.38e-06	5.9939e-05	Shox2	chr3	-	66971727	66981771	2645	protein_coding	short_stature_homeobox_2	9	11	7	47	27	51	0.15545863865	0.253686767114	0.147057730838	0.979969491463	0.645384337154	0.879316774907
ENSMUSG00000027864	203.576862914677	292.311717022932	-0.4996	0.0053587	0.029327	Ptgfrn	chr3	-	101040232	101110278	5902	protein_coding	prostaglandin_F2_receptor_negative_regulator	289	171	213	245	224	372	2.23715803828	1.76737094255	2.00537637818	2.28932395692	2.39954636895	2.87438272006
ENSMUSG00000027868	70.8766711619749	189.055293976124	-1.229	2.8409e-05	0.00037813	Tbx15	chr3	+	99240381	99354259	3566	protein_coding	T-box_15	122	55	62	259	113	160	1.56306313037	0.940832163513	0.966108375936	4.00551902706	2.00344506357	2.0461595853
ENSMUSG00000027875	50.4808399623508	108.234693838725	-0.98072	0.00017988	0.0018187	Hmgcs2	chr3	+	98280435	98310738	3290	protein_coding	3-hydroxy-3-methylglutaryl-Coenzyme_A_synthase_2	74	36	59	93	101	109	1.02762307812	0.667478694795	0.996486938164	1.55893290666	1.94091184002	1.51088517069
ENSMUSG00000027881	2352.18198731172	1726.24673888341	0.43634	0.00052696	0.0045633	Prpf38b	chr3	-	108902667	108911727	3188	protein_coding	PRP38_pre-mRNA_processing_factor_38_(yeast)_domain_containing_B	3000	2050	2651	1637	1244	2071	42.9933186146	39.2253072027	46.2069083874	28.3185322763	24.6707527683	29.6252923525
ENSMUSG00000027882	537.813447809734	306.794657813213	0.78286	8.4069e-07	1.7882e-05	Stxbp3a	chr3	-	108793176	108840526	2419	protein_coding	syntaxin_binding_protein_3A	640	459	657	273	255	342	12.087657136	11.5746434683	15.0919374966	6.2239651539	6.66476200453	6.44749622201
ENSMUSG00000027889	1578.13076091069	1139.57242185212	0.45515	0.0032474	0.019728	Ampd2	chr3	-	108074062	108086651	3650	protein_coding	adenosine_monophosphate_deaminase_2	1884	1261	2032	1150	882	1193	23.5822946407	21.0742936553	30.9347304294	17.3758216302	15.2776323319	14.905564832
ENSMUSG00000027890	356.384796050887	499.96012922121	-0.47497	0.0010831	0.0081543	Gstm4	chr3	-	108040408	108044894	1707	protein_coding	glutathione_S-transferase_mu_4	466	313	389	444	404	575	12.4724112635	11.1851450813	12.662853339	14.3446455943	14.9633273665	15.3615550735
ENSMUSG00000027896	174.81156066523	79.9206549792003	1.0103	0.00021585	0.0021325	Slc16a4	chr3	+	107291230	107312115	2531	protein_coding	solute_carrier_family_16_(monocarboxylic_acid_transporters)_member_4	166	127	277	72	72	80	2.99649784767	3.06085235355	6.08139371024	1.56884748232	1.79854241725	1.44144707254
ENSMUSG00000027931	2135.77367339475	1268.76984924737	0.72774	1.338e-06	2.6641e-05	Npr1	chr3	-	90450591	90465866	4066	protein_coding	natriuretic_peptide_receptor_1	3020	1767	2279	1166	850	1661	33.9341984936	26.5094050164	31.1452949158	15.815085711	13.2169694122	18.6295822674
ENSMUSG00000027933	796.009314601424	612.072977350542	0.36939	0.0067007	0.034963	Ints3	chr3	-	90391380	90433636	4460	protein_coding	integrator_complex_subunit_3	985	713	898	533	508	698	10.0901912741	9.75181550753	11.1881163633	6.59071791586	7.20127153679	7.13709409567
ENSMUSG00000027935	195.553929663541	339.619858596421	-0.76015	5.7329e-05	0.00068609	Rab13	chr3	+	90213695	90226385	1415	protein_coding	RAB13_member_RAS_oncogene_family	254	163	226	274	246	466	8.20116036155	7.0268708217	8.87498230823	10.6790961514	10.9915515418	15.0186306
ENSMUSG00000027937	507.9300005442	976.471636463496	-0.91448	1.896e-09	7.957e-08	Jtb	chr3	+	90231597	90235838	1101	protein_coding	jumping_translocation_breakpoint	594	462	593	962	796	994	24.648877883	25.5967874285	29.9283566827	48.1868044782	45.7094591157	41.1718066003
ENSMUSG00000027942	587.85862076231	850.362043497801	-0.51438	0.00067166	0.0055391	4933434E20Rik	chr3	+	90051636	90068347	3097	protein_coding	RIKEN_cDNA_4933434E20_gene	778	491	666	775	764	843	11.4772123991	9.6709935133	11.9494666226	13.8006922369	15.596691671	12.4132993289
ENSMUSG00000027950	84.076136879076	137.161638331774	-0.64982	0.0052188	0.028743	Chrnb2	chr3	-	89753448	89764632	5384	protein_coding	cholinergic_receptor_nicotinic_beta_polypeptide_2_(neuronal)	113	74	89	146	109	130	0.958895806772	0.838411977024	0.918545030989	1.49550606414	1.27997586349	1.10113143174
ENSMUSG00000027952	453.190261666793	1389.57741519924	-1.5627	5.034e-22	1.2642e-19	Pmvk	chr3	+	89459118	89469013	1194	protein_coding	phosphomevalonate_kinase	527	452	481	1402	959	1622	20.1652827372	23.0921788911	22.3849560624	64.7566033268	50.7802241867	61.9508660055
ENSMUSG00000027978	85.3141736860093	24.5032827292078	1.502	4.6114e-06	7.8214e-05	Prss12	chr3	+	123446913	123506602	2607	protein_coding	protease_serine_12_neurotrypsin_(motopsin)	109	83	85	35	16	17	1.91022046695	1.94208335664	1.81172964741	0.740401665501	0.388024622432	0.297377940114
ENSMUSG00000027981	343.585205694778	220.941909662248	0.60643	0.0024851	0.016062	Rnpc3	chr3	-	113605067	113630149	4679	protein_coding	RNA-binding_region_(RNP1_RRM)_containing_3	469	229	451	198	191	234	4.57949748376	2.98547364967	5.35598057668	2.33374026262	2.58083747088	2.28067641189
ENSMUSG00000027993	1073.04851554349	543.197237894763	0.93871	4.399e-07	1.0315e-05	Trim2	chr3	-	84160439	84305446	7428	protein_coding	tripartite_motif-containing_2	1377	926	1214	419	569	518	8.46954485489	7.60448656301	9.08159830473	3.11087457682	4.84306953838	3.18023141496
ENSMUSG00000027999	938.635859039849	1639.18609621597	-0.7838	1.9152e-08	6.2645e-07	Pla2g12a	chr3	+	129878622	129895821	1541	protein_coding	phospholipase_A2_group_XIIA	1162	860	1034	1630	1329	1660	34.45097493	34.0429053835	37.2849355521	58.3344811606	54.525879032	49.1254235674
ENSMUSG00000028018	80.2048385373376	43.8755853302842	0.76902	0.0083572	0.041191	Gstcd	chr3	-	132981753	133092033	3455	protein_coding	glutathione_S-transferase_C-terminal_domain_containing	105	70	88	29	48	45	1.3884788686	1.23589277546	1.41530524829	0.462903346015	0.87836196007	0.593971108274
ENSMUSG00000028024	531.158703674079	860.146391381985	-0.64815	0.004276	0.024549	Enpep	chr3	-	129269175	129332720	4181	protein_coding	glutamyl_aminopeptidase	606	564	530	534	658	1331	6.62201993497	8.22867181505	7.04386783665	7.0437099382	9.95006824724	14.5177310498
ENSMUSG00000028031	4.56589965262646	37.1417057206433	-1.4677	0.00084579	0.0067533	Dkk2	chr3	+	132085292	132180293	3694	protein_coding	dickkopf_homolog_2_(Xenopus_laevis)	9	2	5	82	5	17	0.111312425346	0.0330266032887	0.075212255021	1.22421398129	0.0855762884644	0.209871220865
ENSMUSG00000028032	798.72142499103	563.858986089521	0.48596	0.00086023	0.006837	Papss1	chr3	+	131564768	131643670	2599	protein_coding	3'-phosphoadenosine_5'-phosphosulfate_synthase_1	1043	729	838	480	426	717	18.3347948996	17.1100805479	17.9165025548	10.1853353283	10.3629559742	12.5809586457
ENSMUSG00000028037	91.242008378919	34.8916733605486	1.0911	0.0025167	0.016206	Ifi44	chr3	-	151730922	151749947	4064	protein_coding	interferon-induced_protein_44	126	29	159	32	26	42	1.41649443632	0.435286405501	2.17399690637	0.434246826088	0.404482728803	0.471298925643
ENSMUSG00000028042	2236.28663505826	3119.64191085987	-0.46088	0.0080121	0.039983	Zbtb7b	chr3	-	89377644	89394776	4333	protein_coding	zinc_finger_and_BTB_domain_containing_7B	2715	2326	2156	2613	3005	3092	28.627219771	32.7455151106	27.6487539821	33.2576144667	43.8466200236	32.542555549
ENSMUSG00000028062	1111.05575059309	1951.97626425585	-0.7948	8.7196e-10	3.9466e-08	Lamtor2	chr3	-	88549819	88553074	668	protein_coding	late_endosomal/lysosomal_adaptor_MAPK_and_MTOR_activator_2	1455	982	1203	1937	1542	2040	99.5140858914	89.673853026	100.070175529	159.916594268	145.944671971	139.26903411
ENSMUSG00000028063	802.605812268923	1918.4732214596	-1.2148	3.3313e-14	3.2622e-12	Lmna	chr3	-	88481148	88509956	3156	protein_coding	lamin_A	1120	789	710	1599	1590	2281	16.2135850985	15.2500340686	12.50077248	27.9416367916	31.8522754908	32.9601477151
ENSMUSG00000028068	24.5788823936344	5.47875410255939	1.3029	0.0023351	0.015244	Iqgap3	chr3	+	88082051	88121048	5676	protein_coding	IQ_motif_containing_GTPase_activating_protein_3	43	8	35	4	4	8	0.346117928644	0.0859762315353	0.342642440157	0.0388649379233	0.0445551528665	0.0642759432804
ENSMUSG00000028071	18.4030192649223	4.71637775659456	1.1663	0.0064762	0.034123	Sh2d2a	chr3	+	87846755	87855722	4758	protein_coding	SH2_domain_containing_2A	23	13	25	5	2	7	0.220852045264	0.166667039001	0.291965185001	0.057954336815	0.0265757721385	0.067092575095
ENSMUSG00000028076	1818.10785459661	3799.76152559197	-1.042	9.4446e-17	1.2677e-14	Cd1d1	chr3	-	86995834	86999441	1946	protein_coding	CD1d1_antigen	2155	1658	2093	3317	3109	4387	50.5944018408	51.9723668771	59.7643071541	94.003280427	101.008569271	102.807703273
ENSMUSG00000028099	479.184171556999	755.228192657728	-0.63313	8.2278e-05	0.00093645	Polr3c	chr3	-	96711490	96727628	2406	protein_coding	polymerase_(RNA)_III_(DNA_directed)_polypeptide_C	612	447	502	645	703	768	11.6212762875	11.3329430235	11.5937409114	14.7844259181	18.473110818	14.5568181171
ENSMUSG00000028101	351.484166928232	236.990946487623	0.53653	0.0066543	0.03477	Pias3	chr3	+	96696384	96706070	2931	protein_coding	protein_inhibitor_of_activated_STAT_3	485	261	423	237	147	303	7.56003745882	5.43194662832	8.01936619789	4.45936377292	3.17089491705	4.71441346725
ENSMUSG00000028124	457.901241859935	694.884828051261	-0.57674	0.0014825	0.010526	Gclm	chr3	+	122245557	122269984	4841	protein_coding	glutamate-cysteine_ligase_modifier_subunit	479	466	519	587	632	736	4.52062474537	5.87194040567	5.95727669302	6.68718583723	8.2539594158	6.93335744133
ENSMUSG00000028127	2897.94711258905	6735.30627961104	-1.147	2.0859e-08	6.7519e-07	Abcd3	chr3	-	121758909	121815302	3487	protein_coding	ATP-binding_cassette_sub-family_D_(ALD)_member_3	3392	3062	2839	5559	7188	5776	44.4428522635	53.5653619937	45.2406610189	87.9194779152	130.327617053	75.539846123
ENSMUSG00000028128	1168.18864853326	806.640210089009	0.52081	0.00023709	0.0023098	F3	chr3	+	121723537	121735052	1876	protein_coding	coagulation_factor_III	1461	959	1416	794	638	850	35.5807754664	31.1829054835	41.9416890391	23.3414613268	21.5014712705	20.6626942931
ENSMUSG00000028133	282.034441138557	111.363354053755	1.2514	1.0044e-08	3.5869e-07	Rwdd3	chr3	-	121155400	121171695	2260	protein_coding	RWD_domain_containing_3	335	203	393	96	87	136	6.77227203746	5.47921578039	9.66272473705	2.34262712551	2.43383508267	2.74429837124
ENSMUSG00000028158	68.5179546642165	120.482638979529	-0.74864	0.0014164	0.01013	Mttp	chr3	-	138089855	138143388	4272	protein_coding	microsomal_triglyceride_transfer_protein	96	55	76	100	99	145	1.02668688946	0.785348196415	0.988548189307	1.29094913186	1.46515740399	1.5478811692
ENSMUSG00000028164	298.988819020918	187.408195827869	0.63544	0.0035184	0.021037	Manba	chr3	+	135485611	135571404	3675	protein_coding	mannosidase_beta_A_lysosomal	402	243	342	135	201	184	4.99766034438	4.03347839855	5.17111575272	2.0258943764	3.45795269263	2.28329138595
ENSMUSG00000028165	734.621833856571	982.677490027103	-0.407	0.0070159	0.036232	Cisd2	chr3	-	135406412	135423925	3361	protein_coding	CDGSH_iron_sulfur_domain_2	892	695	796	924	856	977	12.1253523922	12.6138335944	13.1601261385	15.1615580327	16.1022136868	13.2564399813
ENSMUSG00000028180	1139.39706025805	863.22109527838	0.38917	0.0086329	0.042229	Zranb2	chr3	+	157534160	157548390	2934	protein_coding	zinc_finger_RAN-binding_domain_containing_2	1336	954	1432	823	701	917	20.8038817152	19.8344001383	27.1205445336	15.4696361655	15.1056091016	14.2531247006
ENSMUSG00000028195	625.287283765555	358.528073499002	0.76258	3.2364e-05	0.00042239	Cyr61	chr3	-	145646971	145649985	2028	protein_coding	cysteine_rich_protein_61	708	577	739	371	225	439	15.9500972088	17.3555614548	20.2484593457	10.0889584343	7.01447062694	9.87182455203
ENSMUSG00000028207	544.208493527113	798.382675897837	-0.53576	0.0010135	0.0077503	Asph	chr4	-	9448069	9669344	6694	protein_coding	aspartate-beta-hydroxylase	657	558	538	658	660	961	4.48412477499	5.08486346595	4.46593157112	5.42101438137	6.2335946916	6.54694267537
ENSMUSG00000028211	1034.43992046924	446.725960934203	1.1542	4.522e-10	2.1531e-08	Trp53inp1	chr4	+	11156431	11174379	5432	protein_coding	transformation_related_protein_53_inducible_nuclear_protein_1	1014	947	1364	384	365	524	8.52857005029	10.634596659	13.9530806902	3.89862835321	4.24828297126	4.39918660547
ENSMUSG00000028247	427.566898907273	802.090650214552	-0.85439	2.5923e-05	0.00034885	Coq3	chr4	+	21879673	21912162	2651	protein_coding	coenzyme_Q3_homolog_methyltransferase_(yeast)	552	365	486	716	833	653	9.5132164288	8.39873622788	10.1868998901	14.8951084081	19.86623677	11.2332212326
ENSMUSG00000028248	2765.76065360594	1826.57591603342	0.57419	0.0010106	0.0077323	Pnisr	chr4	+	21847583	21876475	4545	protein_coding	PNN_interacting_serine/arginine-rich	3309	1949	3887	1791	1392	2009	33.2629610158	26.1582542571	47.5221575478	21.7321188826	19.3635812077	20.1579752587
ENSMUSG00000028251	210.016071471411	406.152893657237	-0.88482	0.00012638	0.0013515	Tstd3	chr4	-	21757382	21767212	1588	protein_coding	thiosulfate_sulfurtransferase_(rhodanese)-like_domain_containing_3	203	246	211	341	393	399	5.84041310828	9.44964327675	7.38324795718	11.842523487	15.646686671	11.4583809328
ENSMUSG00000028261	542.947087427738	1116.23562217106	-0.97911	1.8034e-06	3.458e-05	Ndufaf4	chr4	+	24898083	24905001	3632	protein_coding	NADH_dehydrogenase_(ubiquinone)_1_alpha_subcomplex_assembly_factor_4	742	527	502	920	1180	975	9.33374845902	8.85106602879	7.68021493193	13.9695482269	20.5407596538	12.2422046293
ENSMUSG00000028264	33.834664332673	77.1295553288037	-1.0124	0.0017427	0.012027	Spaca1	chr4	-	34024874	34050191	1197	protein_coding	sperm_acrosome_associated_1	38	44	24	56	64	102	1.45039893908	2.24227735678	1.11412158415	2.58008640529	3.38038493126	3.88603654073
ENSMUSG00000028295	231.127429173351	340.916603796162	-0.53878	0.0022762	0.014941	Smim8	chr4	-	34768664	34778423	935	protein_coding	small_integral_membrane_protein_8	307	215	233	350	246	375	15.001158225	14.0267693037	13.8471311917	20.6441405557	16.634273189	18.2902868011
ENSMUSG00000028300	218.168993538276	303.128842325898	-0.45608	0.0072963	0.037433	3110043O21Rik	chr4	-	35191285	35226175	3413	protein_coding	RIKEN_cDNA_3110043O21_gene	292	192	232	253	254	356	3.90881026712	3.43159278191	3.77717575453	4.08812914416	4.70519646266	4.75679645639
ENSMUSG00000028328	19.2969159953421	66.7035259278916	-1.136	0.0071116	0.036616	Tmod1	chr4	+	46038935	46116032	3158	protein_coding	tropomodulin_1	30	17	17	140	22	21	0.434017415273	0.328373121173	0.299124711261	2.44487288405	0.440444193219	0.303255040186
ENSMUSG00000028330	568.467025216852	833.188133671932	-0.53215	0.00078178	0.0062906	Ncbp1	chr4	+	46138613	46172403	3010	protein_coding	nuclear_cap_binding_protein_subunit_1	758	523	578	712	774	849	11.5053739098	10.5990270005	10.6703051487	13.0452940207	16.2575387788	12.8629935921
ENSMUSG00000028341	24.8354242806248	65.4401243618144	-1.0427	0.0057788	0.031187	Nr4a3	chr4	+	48045153	48086447	5720	protein_coding	nuclear_receptor_subfamily_4_group_A_member_3	36	18	29	37	96	40	0.287544125335	0.191958470793	0.281719861237	0.356735285977	1.06109810211	0.318907564737
ENSMUSG00000028348	28.4965107214187	88.6741838275394	-1.0679	0.010588	0.049242	Murc	chr4	+	48663514	48673502	2054	protein_coding	muscle-related_coiled-coil_protein	18	15	60	169	40	34	0.400377896037	0.445473244457	1.62317859813	4.53760449286	1.23123197502	0.754882463366
ENSMUSG00000028359	47.8607556785674	302.924341303193	-2.4491	5.7249e-27	2.7855e-24	Orm3	chr4	+	63356162	63359511	773	protein_coding	orosomucoid_3	77	28	58	275	244	342	4.55102539035	2.20957802805	4.1693081663	19.6197547233	19.9567890141	20.1765761462
ENSMUSG00000028364	475.189085394219	88.3279324973652	1.49	0.00047635	0.0041879	Tnc	chr4	-	63959785	64047015	7106	protein_coding	tenascin_C	753	394	438	77	20	177	4.84136471088	3.38221977091	3.42503019085	0.597593542403	0.177944728166	1.13592307502
ENSMUSG00000028393	1038.5653599266	1742.05883250791	-0.72849	1.4054e-07	3.7215e-06	Alad	chr4	-	62509169	62519918	1769	protein_coding	aminolevulinate_delta-_dehydratase	1282	958	1139	1712	1230	2051	33.1099267139	33.0345565578	35.7776151254	53.3723470409	43.9599927408	52.873576249
ENSMUSG00000028416	3279.31420724329	7718.37229140006	-1.2128	6.368e-25	2.4183e-22	Bag1	chr4	-	40936398	40948294	1348	protein_coding	BCL2-associated_athanogene_1	4192	3042	3454	7262	5851	8918	142.078842068	137.657577557	142.379655481	297.102787302	274.423020014	301.70217041
ENSMUSG00000028420	1197.80050995948	891.850828252924	0.41328	0.0044773	0.025489	Tmem38b	chr4	+	53826045	53862019	2862	protein_coding	transmembrane_protein_38B	1436	1124	1325	903	693	926	22.9236008422	23.9567271741	25.7253768562	17.4003704621	15.3088983259	14.7551019942
ENSMUSG00000028434	24.2318834439813	69.7810678506728	-1.2488	0.00021844	0.0021512	Epb4.1l4b	chr4	-	56991972	57143437	6746	protein_coding	erythrocyte_protein_band_4.1-like_4b	41	21	19	81	35	87	0.277674211358	0.189890729582	0.156503033825	0.662184568628	0.328021296637	0.588130597821
ENSMUSG00000028443	230.295972337472	338.144235602667	-0.52375	0.0079742	0.03982	Nudt2	chr4	+	41465151	41480926	845	protein_coding	nudix_(nucleoside_diphosphate_linked_moiety_X)-type_motif_2	302	224	223	340	297	305	16.3285740917	16.170450326	14.664378135	22.1902697639	22.2218429462	16.4605366107
ENSMUSG00000028444	1019.92159762169	698.685961151795	0.52385	0.0034463	0.020734	Cntfr	chr4	-	41657498	41697089	1995	protein_coding	ciliary_neurotrophic_factor_receptor	1336	697	1364	684	577	706	30.595783936	21.3118270592	37.9915460195	18.9083475131	18.2857697375	16.1384811633
ENSMUSG00000028447	678.894315529335	913.783001270323	-0.41367	0.0098036	0.046329	Dctn3	chr4	-	41714798	41723170	973	protein_coding	dynactin_3	953	543	754	956	611	1052	44.7484593543	34.0422137687	43.0599977011	54.1857920339	39.7016634446	49.3064526298
ENSMUSG00000028453	155.119054964579	82.0689443760271	0.82848	0.0010185	0.0077851	Fancg	chr4	-	43002343	43010506	2974	protein_coding	Fanconi_anemia_complementation_group_G	172	134	198	90	46	102	2.64232059581	2.74849302648	3.69947181368	1.66894459388	0.977906203163	1.5640839742
ENSMUSG00000028454	373.395984396377	496.161198849147	-0.39784	0.0095833	0.045645	Pigo	chr4	-	43017635	43025819	4239	protein_coding	phosphatidylinositol_glycan_anchor_biosynthesis_class_O	455	333	429	485	389	532	4.90394970379	4.79194276465	5.62353460959	6.30984507027	5.80185029156	5.72333378036
ENSMUSG00000028455	761.318926985135	1336.9627096702	-0.79104	1.5692e-08	5.2753e-07	Stoml2	chr4	-	43027690	43031710	1874	protein_coding	stomatin_(Epb7.2)-like_2	996	662	839	1371	1021	1392	24.282185867	21.5486073712	24.8775650768	40.346720714	34.4458169252	33.8743138775
ENSMUSG00000028461	228.061222549346	348.918504927826	-0.5833	0.00099454	0.0076356	Ccdc107	chr4	+	43492900	43495921	942	protein_coding	coiled-coil_domain_containing_107	316	172	270	346	277	363	15.3261900633	11.1380291286	15.9267938244	20.256554174	18.5912760628	17.5734318237
ENSMUSG00000028470	1595.66152385413	2191.97660105253	-0.44322	0.0048697	0.027215	Hint2	chr4	-	43654227	43656466	985	protein_coding	histidine_triad_nucleotide_binding_protein_2	2111	1326	1817	2295	1394	2624	97.9151807641	82.117949949	102.50243762	128.495178848	89.4760650894	121.486622672
ENSMUSG00000028478	982.041803576166	1529.43945895109	-0.62095	3.2355e-05	0.00042239	Clta	chr4	+	44004452	44032846	1710	protein_coding	clathrin_light_polypeptide_(Lca)	1264	845	1111	1532	1011	1863	33.7713942447	30.143342194	36.1021814997	49.4086546614	37.3796627477	49.6841201252
ENSMUSG00000028494	3465.53513407309	8891.73731853836	-1.3049	4.9743e-14	4.6939e-12	Plin2	chr4	-	86648386	86670060	1888	protein_coding	perilipin_2	3925	3838	3281	8262	7676	9064	94.9807726857	124.00345499	96.5649982866	241.336813663	257.047455762	218.936799708
ENSMUSG00000028538	888.756891940013	1277.99829430039	-0.51141	0.00013406	0.0014113	St3gal3	chr4	-	117932154	118134914	2549	protein_coding	ST3_beta-galactoside_alpha-23-sialyltransferase_3	1127	803	971	1121	1116	1368	20.2000343416	19.2165984418	21.1672720295	24.2535966613	27.680548568	24.4746855411
ENSMUSG00000028553	19.344143136684	41.3693362206443	-0.88568	0.009736	0.046132	Angptl3	chr4	+	99030954	99046111	2399	protein_coding	angiopoietin-like_3	24	14	26	37	35	45	0.457066110023	0.355982454289	0.602224745413	0.850573503871	0.922397526933	0.855427336009
ENSMUSG00000028557	2123.0822081	3035.12866730998	-0.49333	0.0058574	0.031492	Rnf11	chr4	-	109451098	109484728	4061	protein_coding	ring_finger_protein_11	2561	2153	2131	2386	3053	3019	28.8120802793	32.3401362715	29.1585522419	32.4024481002	47.5306932121	33.9024420403
ENSMUSG00000028559	1560.34344380858	2755.04412690633	-0.78775	3.5776e-06	6.287e-05	Osbpl9	chr4	-	109061145	109202272	3134	protein_coding	oxysterol_binding_protein-like_9	2022	1333	1766	2264	2786	2596	29.4767899256	25.9454951033	31.3117401215	39.8398600547	56.2033824832	37.7751810601
ENSMUSG00000028565	1908.20265746098	2544.94914257382	-0.40378	0.0062987	0.033414	Nfia	chr4	+	97772734	98118874	9526	protein_coding	nuclear_factor_I/A	2308	1888	1970	2079	2271	2847	11.0693789281	12.0898863412	11.4913524668	12.036058391	15.0725554603	13.6294317304
ENSMUSG00000028567	461.219217024025	648.223318862852	-0.47174	0.0056643	0.030665	Txndc12	chr4	+	108834601	108862127	1359	protein_coding	thioredoxin_domain_containing_12_(endoplasmic_reticulum)	576	450	469	560	607	646	19.3642666304	20.1987206206	19.1764795956	22.7252643645	28.2390165445	21.6777358464
ENSMUSG00000028600	385.947903228629	592.949819954206	-0.59342	0.0011324	0.0084683	Podn	chr4	-	108014791	108096445	3636	protein_coding	podocan	528	323	422	477	406	849	6.63449811738	5.41887899246	6.44917368317	7.23493907524	7.05963898199	10.6484077866
ENSMUSG00000028603	9045.89515051085	15893.3291068493	-0.79352	4.3501e-09	1.7104e-07	Scp2	chr4	-	108043839	108144998	2640	protein_coding	sterol_carrier_protein_2_liver	10954	8833	9477	13838	13933	17064	189.568789519	204.096289284	199.472233473	289.074493403	333.672982878	294.766262087
ENSMUSG00000028607	3679.2083260852	6991.55964242586	-0.88563	9.1821e-07	1.9346e-05	Cpt2	chr4	-	107903981	107923610	2372	protein_coding	carnitine_palmitoyltransferase_2	4306	3881	3613	6464	6628	6319	82.9387275287	99.8067153797	84.6386589445	150.288945382	176.664036252	121.488320795
ENSMUSG00000028618	1808.42429584882	2580.69005340732	-0.50376	1.9665e-05	0.00027584	Tmem59	chr4	+	107178399	107200996	1775	protein_coding	transmembrane_protein_59	2299	1637	1967	2340	2136	2835	59.1750510253	56.2575904682	61.5774214967	72.7039277616	76.0822284258	72.8375894549
ENSMUSG00000028621	88.3508466508614	224.566702709193	-1.2441	1.9427e-08	6.3279e-07	Cyb5rl	chr4	+	107066988	107088268	5471	protein_coding	cytochrome_b5_reductase-like	132	60	105	222	187	222	1.10231379797	0.668983399097	1.06644406342	2.23782763932	2.16100228086	1.8504916012
ENSMUSG00000028622	1219.34714730456	1615.80655401548	-0.39495	0.0063398	0.03359	Mrpl37	chr4	-	107055874	107066868	2799	protein_coding	mitochondrial_ribosomal_protein_L37	1521	1168	1269	1560	1368	1612	24.8270056341	25.4548621538	25.1926713033	30.7370422238	30.9003595224	26.2641286863
ENSMUSG00000028630	471.304483464997	280.486336464445	0.72221	1.7698e-05	0.0002512	Dyrk2	chr10	-	118859349	118868903	2137	protein_coding	dual-specificity_tyrosine-(Y)-phosphorylation_regulated_kinase_2	632	433	477	232	256	302	13.5117183338	12.3598778693	12.4030745356	5.98720097513	7.57383390308	6.44470851228
ENSMUSG00000028636	380.663077957197	676.458606625928	-0.79472	5.4355e-06	9.0225e-05	Ppcs	chr4	-	119418530	119422420	1543	protein_coding	phosphopantothenoylcysteine_synthetase	502	350	392	721	548	625	14.8640041631	13.8367126999	14.1167797095	25.7697207546	22.4540645047	18.4720438097
ENSMUSG00000028639	15783.4855364356	22246.3874178274	-0.48076	0.0012003	0.0088656	Ybx1	chr4	-	119277981	119294604	1628	protein_coding	Y_box_protein_1	19929	15867	15273	21732	15529	26611	559.279799996	594.526512447	521.29726681	736.182805354	603.072357996	745.431349108
ENSMUSG00000028643	209.019122606684	309.862542162525	-0.54336	0.0051311	0.0284	Ccdc23	chr4	+	119195306	119201298	832	protein_coding	coiled-coil_domain_containing_23	253	190	237	310	195	392	13.8929739724	13.9303195819	15.8285275484	20.548434547	14.8180691994	21.4863971742
ENSMUSG00000028646	1428.25372277002	2014.76519609229	-0.48069	0.0014121	0.010109	Rragc	chr4	+	123917446	123936997	2950	protein_coding	Ras-related_GTP_binding_C	1849	1254	1575	1714	1914	2002	28.6360374944	25.9302274197	29.6670278186	32.0427052912	41.0204340034	30.9487359588
ENSMUSG00000028647	156.30700044898	259.584813317097	-0.69293	0.0004015	0.0036156	Mycbp	chr4	+	123904832	123912269	1685	protein_coding	c-myc_binding_protein	182	136	191	219	237	274	4.93479947641	4.92345313549	6.298671499	7.16777861957	8.89260034092	7.41568914038
ENSMUSG00000028648	3637.0657262119	5856.59957915547	-0.66822	4.3632e-06	7.4736e-05	Ndufs5	chr4	-	123712710	123718202	680	protein_coding	NADH_dehydrogenase_(ubiquinone)_Fe-S_protein_5	4492	3258	4110	6160	3942	6664	301.806689827	292.26241762	335.852361146	499.588201449	366.511866881	446.917061223
ENSMUSG00000028649	5250.08766906971	6848.527040857	-0.37571	0.0024217	0.015749	Macf1	chr4	-	123349633	123684360	23495	protein_coding	microtubule-actin_crosslinking_factor_1	6711	4797	5623	5776	5991	7606	13.0499791158	12.4544649376	13.2986675963	13.5578900945	16.1214538263	14.763241713
ENSMUSG00000028655	1.44847928336074	75.1139423560139	-3.1218	1.5037e-13	1.2935e-11	Mfsd2a	chr4	-	122946850	122961188	2151	protein_coding	major_facilitator_superfamily_domain_containing_2A	3	1	1	50	114	31	0.0637204554827	0.0283589661898	0.0258330144163	1.28194669719	3.35077120344	0.657237208034
ENSMUSG00000028664	10.9997367589243	56.0359612238729	-1.7402	4.977e-06	8.3504e-05	Ephb2	chr4	-	136647539	136835988	10902	protein_coding	Eph_receptor_B2	18	12	6	44	66	42	0.0754335166446	0.0671437933674	0.030581625762	0.222580376461	0.382752548758	0.175688757459
ENSMUSG00000028668	480.553938938123	664.606608541712	-0.4551	0.0018758	0.012759	Tceb3	chr4	-	136003368	136021763	4708	protein_coding	transcription_elongation_factor_B_(SIII)_polypeptide_3	625	453	488	589	560	733	6.06515061877	5.86938439513	5.75968675374	6.89952534661	7.52024355858	7.1001639822
ENSMUSG00000028671	250.835761654884	742.26143116945	-1.4746	3.0076e-12	2.1094e-10	Gale	chr4	+	135963727	135968178	1537	protein_coding	galactose-4-epimerase_UDP	264	304	221	655	613	840	7.84744149473	12.0650887621	7.98976310741	23.5021615017	25.2154626255	24.9233420145
ENSMUSG00000028673	1100.22149524691	1667.80843005294	-0.58761	3.4148e-06	6.035e-05	Fuca1	chr4	+	135920735	135940311	2525	protein_coding	fucosidase_alpha-L-_1_tissue	1424	979	1197	1404	1414	1920	25.7659781431	23.6511419456	26.3419708393	30.6652210163	35.4053066738	34.6769350393
ENSMUSG00000028681	31.7737526173309	84.4196425704253	-1.1332	0.00092236	0.0072058	Ptch2	chr4	+	117096075	117116101	4382	protein_coding	patched_homolog_2	55	18	36	43	97	96	0.573440475116	0.250571075522	0.456505089991	0.541173417906	1.39952188635	0.99907874229
ENSMUSG00000028684	966.445071163973	1767.81926092693	-0.85034	8.5847e-10	3.8969e-08	Urod	chr4	-	116989965	116994413	1489	protein_coding	uroporphyrinogen_decarboxylase	1194	956	977	1636	1414	1971	36.6359667547	39.1646274535	36.4598907235	60.5939097045	60.039220518	60.3660536225
ENSMUSG00000028700	1179.21684908074	1726.26537454374	-0.52846	0.0014933	0.010592	Pomgnt1	chr4	+	116123840	116159849	3448	protein_coding	protein_O-linked_mannose_beta_12-N-acetylglucosaminyltransferase	1509	1015	1341	1564	1664	1561	19.9949356064	17.9568266585	21.6111071887	25.0155390291	30.5116994869	20.646027646
ENSMUSG00000028709	270.2193627603	180.373665686104	0.54862	0.007963	0.039777	Mob3c	chr4	+	115828092	115836185	2884	protein_coding	MOB_kinase_activator_3C	326	238	317	208	123	180	5.16440593115	5.03399182846	6.10772539563	3.97748410469	2.69643644794	2.84628318874
ENSMUSG00000028713	656.716550875767	1148.82585050336	-0.78468	1.8778e-08	6.1681e-07	Cyp4b1	chr4	-	115624725	115647709	1878	protein_coding	cytochrome_P450_family_4_subfamily_b_polypeptide_1	952	534	693	1107	872	1293	23.160044401	17.3450866722	20.5046869588	32.5081613594	29.3562941385	31.3981308905
ENSMUSG00000028716	2.48751972252754	14.9957711518163	-1.2641	0.0040607	0.023512	Pdzk1ip1	chr4	+	115088708	115093899	1129	protein_coding	PDZK1_interacting_protein_1	2	2	4	9	7	30	0.0809345732171	0.108060471699	0.196870908802	0.439631640583	0.391998523846	1.21179225219
ENSMUSG00000028719	1349.26902743663	1810.62618842656	-0.41229	0.0046696	0.026305	Cmpk1	chr4	-	114959336	114987241	3170	protein_coding	cytidine_monophosphate_(UMP-CMP)_kinase_1	1609	1251	1519	1574	1646	1863	23.1896828482	24.0729244414	26.6264954197	27.3833034831	32.8284896266	26.8012130644
ENSMUSG00000028737	1347.28552717744	1952.19754973965	-0.52004	0.00028038	0.0026538	Aldh4a1	chr4	+	139622866	139649690	4142	protein_coding	aldehyde_dehydrogenase_4_family_member_A1	1697	1213	1487	1753	1775	1938	18.7184453134	17.8641152344	19.9487813694	23.3406096424	27.0937173838	21.3375492627
ENSMUSG00000028741	204.024941664692	302.150049312467	-0.53854	0.005223	0.028746	Mrto4	chr4	-	139347435	139352576	1221	protein_coding	MRT4_mRNA_turnover_4_homolog_(S._cerevisiae)	290	166	220	304	193	376	10.8512647899	8.29322082026	10.0120385603	13.7308775279	9.99360036862	14.0434250129
ENSMUSG00000028743	780.547968467268	1272.36182387054	-0.68563	1.1411e-06	2.3118e-05	Akr7a5	chr4	+	139310744	139318426	1288	protein_coding	aldo-keto_reductase_family_7_member_A5_(aflatoxin_aldehyde_reductase)	1070	616	899	1257	924	1453	37.9547331069	29.1739782181	38.7846007721	53.8219946194	45.3561770278	51.4458811285
ENSMUSG00000028751	0.769620352919977	27.0246929796593	-2.3674	6.0791e-08	1.7272e-06	Pla2g2e	chr4	+	138877942	138882817	854	protein_coding	phospholipase_A2_group_IIE	0	2	0	16	31	28	0.0	0.142857462001	0.0	1.0332430335	2.2950077511	1.49520595926
ENSMUSG00000028757	1097.61692276809	1389.27411660565	-0.33345	0.0093068	0.044697	Ddost	chr4	+	138304730	138312628	2120	protein_coding	dolichyl-di-phosphooligosaccharide-protein_glycotransferase	1444	985	1164	1307	1022	1650	31.1192670486	28.3420444482	30.5093261826	34.0000926488	30.4786248489	35.4935093867
ENSMUSG00000028766	310.097619404143	511.382536693814	-0.67922	0.00063564	0.0053095	Alpl	chr4	-	137741733	137796384	2522	protein_coding	alkaline_phosphatase_liver/bone/kidney	419	241	367	391	528	503	7.59044028448	5.82911690805	8.08605104738	8.55011682912	13.2363783872	9.09544100872
ENSMUSG00000028773	17817.9567618263	11344.6327898137	0.62372	0.00045344	0.0040251	Fabp3	chr4	+	130308595	130315463	823	protein_coding	fatty_acid_binding_protein_3_muscle_and_heart	25254	13716	20267	10536	11128	9659	1401.93658133	1016.61952508	1368.37499335	706.018856716	854.865155065	535.221054672
ENSMUSG00000028776	3244.23032448614	2186.15217930983	0.54564	0.0019333	0.013059	Tinagl1	chr4	-	130164454	130175122	2085	protein_coding	tubulointerstitial_nephritis_antigen-like_1	5201	2336	3390	2001	1457	2883	113.96692268	68.3435579553	90.3460429219	52.927502721	44.1808254743	63.0578910344
ENSMUSG00000028792	5232.91177212274	6802.81932601243	-0.37003	0.0038238	0.022467	Ak2	chr4	+	128991958	129011529	1781	protein_coding	adenylate_kinase_2	6948	4081	6278	6150	5755	7318	178.235380463	139.776280817	195.872239389	190.437104725	204.296883681	187.382636104
ENSMUSG00000028793	899.983096683424	686.061956819555	0.38254	0.0046062	0.02606	Rnf19b	chr4	+	129058271	129085886	2532	protein_coding	ring_finger_protein_19B	1222	720	1034	614	537	808	22.0498445348	17.346010315	22.6919769691	13.373498817	13.4088310228	14.5528655845
ENSMUSG00000028797	1342.07637691175	1707.98373753502	-0.34157	0.0046942	0.026415	Tmem234	chr4	+	129600668	129624059	1575	protein_coding	transmembrane_protein_234	1758	1197	1439	1481	1372	2021	50.9960266981	46.3601035685	50.7686637204	51.8578938276	55.0749214926	58.5176145599
ENSMUSG00000028798	1350.24242367751	1926.55662128069	-0.50124	0.00019934	0.0019947	Eif3i	chr4	-	129591960	129600648	2323	protein_coding	eukaryotic_translation_initiation_factor_3_subunit_I	1771	1201	1450	1867	1343	2326	34.8311151163	31.5373067867	34.684408228	44.3236464429	36.5516626153	45.6626760085
ENSMUSG00000028801	19.8789913972078	3.45006534181458	1.4489	0.00076572	0.0061837	Stpg1	chr4	+	135494790	135537803	2380	protein_coding	sperm_tail_PG_rich_repeat_containing_1	22	23	18	2	3	5	0.422322044027	0.589497115256	0.420253215198	0.0463439890027	0.0796938175431	0.0958062641963
ENSMUSG00000028803	548.194054228286	277.294134764321	0.93576	6.5667e-07	1.4544e-05	Nipal3	chr4	-	135445420	135495038	5153	protein_coding	NIPA-like_domain_containing_3	658	585	516	238	248	295	5.8339644499	6.92510765	5.56422977467	2.54716564435	3.04278924035	2.6107346436
ENSMUSG00000028807	98.523653421176	53.6145502857595	0.7738	0.0084918	0.041728	Zbtb8a	chr4	-	129353628	129378116	2321	protein_coding	zinc_finger_and_BTB_domain_containing_8a	114	81	127	34	62	52	2.24402524353	2.12882853866	3.04049348522	0.807874965553	1.68887257169	1.02171333537
ENSMUSG00000028809	2339.98593109059	1600.49842316899	0.52508	0.0025709	0.016486	Srrm1	chr4	-	135320484	135353321	4542	protein_coding	serine/arginine_repetitive_matrix_1	3021	1741	2986	1538	1008	2103	30.3879653548	23.3820425481	36.5307148024	18.674525661	14.0311651283	21.1150931387
ENSMUSG00000028820	2097.30522036571	1435.57266710696	0.53201	0.00029111	0.0027348	Sfpq	chr4	+	127021324	127037013	3465	protein_coding	splicing_factor_proline/glutamine_rich_(polypyrimidine_tract_binding_protein_associated)	3078	1768	2102	1165	1285	1610	40.5847994045	31.1250334583	33.7089301726	18.5422768121	23.4466187775	21.1896359681
ENSMUSG00000028836	1.57961175402118	11.5839349595858	-1.2636	0.0040409	0.023441	Slc30a2	chr4	+	134343181	134354484	3153	protein_coding	solute_carrier_family_30_(zinc_transporter)_member_2	2	2	1	13	10	9	0.0289803784212	0.0386933944017	0.0176234741546	0.227383923207	0.200519384451	0.130172545454
ENSMUSG00000028851	1108.84571387314	1479.2231862379	-0.40711	0.0017777	0.012215	Nudc	chr4	-	133532542	133545996	1316	protein_coding	nuclear_distribution_gene_C_homolog_(Aspergillus)	1438	1026	1154	1439	1124	1646	49.9230400787	47.5578570041	48.7265223153	60.3038831368	53.9996264402	57.0393805264
ENSMUSG00000028854	695.22769889083	487.344649808353	0.49477	0.0025123	0.016184	Slc9a1	chr4	+	133369706	133423702	4676	protein_coding	solute_carrier_family_9_(sodium/hydrogen_exchanger)_member_1	940	502	871	454	363	578	9.18441244358	6.54877425357	10.350448033	5.35453453776	4.90808930198	5.63707995205
ENSMUSG00000028857	517.4203186921	776.151923774315	-0.57061	6.3064e-05	0.00074334	Tmem222	chr4	-	133266045	133277792	1484	protein_coding	transmembrane_protein_222	631	478	573	753	599	853	19.4264518279	19.6482918727	21.4553803419	27.9834624162	25.519564278	26.2129554172
ENSMUSG00000028859	60.296324097079	14.6643115891172	1.5588	2.0993e-05	0.00029184	Csf3r	chr4	+	126024550	126044440	3481	protein_coding	colony_stimulating_factor_3_receptor_(granulocyte)	73	37	91	9	9	26	0.958113289405	0.648378351666	1.45262283104	0.142586648152	0.16346275704	0.340620030363
ENSMUSG00000028861	1121.94035437754	1714.15165499812	-0.59431	8.3434e-05	0.0009434	Mrps15	chr4	+	126046925	126055532	1037	protein_coding	mitochondrial_ribosomal_protein_S15	1348	1117	1157	1724	1224	1949	59.3894308113	65.7060291402	61.9969178486	91.6851244728	74.6247681649	85.7104827823
ENSMUSG00000028864	9.08254196978502	31.7877143018832	-1.1849	0.004297	0.024631	Hgf	chr5	+	16553550	16619439	2755	protein_coding	hepatocyte_growth_factor	10	6	14	12	41	35	0.165835087409	0.132849661577	0.282372194604	0.240214941183	0.940898090243	0.579358388933
ENSMUSG00000028874	29.2126459433669	6.70966520222838	1.3055	0.0020269	0.013574	Fgr	chr4	+	132974095	133001910	3363	protein_coding	Gardner-Rasheed_feline_sarcoma_viral_(Fgr)_oncogene_homolog	50	17	33	6	1	14	0.679268013397	0.308356323718	0.54525865665	0.0983931256256	0.0187998102639	0.189846251741
ENSMUSG00000028893	132.376153496653	328.282196453804	-1.2296	1.8016e-09	7.6374e-08	Sesn2	chr4	-	132492032	132510501	3475	protein_coding	sestrin_2	213	110	119	297	286	341	2.80041775015	1.93093956552	1.90286355889	4.71348375056	5.20345205997	4.47507613793
ENSMUSG00000028894	336.514685632915	246.599645191957	0.43297	0.0099007	0.046671	Inpp5b	chr4	+	124741850	124801511	3834	protein_coding	inositol_polyphosphate-5-phosphatase_B	471	262	384	223	192	289	5.61263533116	4.16850174853	5.56537730298	3.20769545165	3.1661351821	3.43753075845
ENSMUSG00000028898	431.103168727217	622.91183761835	-0.50512	0.0063422	0.03359	Trnau1ap	chr4	-	132311763	132329538	1791	protein_coding	tRNA_selenocysteine_1_associated_protein_1	579	321	531	694	420	659	14.7700173369	10.9330227493	16.474583048	21.3699870227	14.8263428282	16.7799509649
ENSMUSG00000028899	219.281919980644	319.930846784156	-0.52313	0.0018349	0.012536	Taf12	chr4	+	132274375	132295766	3787	protein_coding	TAF12_RNA_polymerase_II_TATA_box_binding_protein_(TBP)-associated_factor	303	190	229	307	251	350	3.65548789914	3.06047686615	3.36012685719	4.47078148992	4.19043153982	4.21476726039
ENSMUSG00000028906	1818.84794885728	2792.68401235082	-0.60162	2.4533e-05	0.00033245	Epb4.1	chr4	-	131923413	132075321	6565	protein_coding	erythrocyte_protein_band_4.1	2463	1659	1836	2362	2559	2927	17.1406666396	15.4149620836	15.5400869035	19.842004175	24.6442660696	20.3324096274
ENSMUSG00000028919	47.7387453787277	209.647541958148	-1.7904	2.6699e-08	8.3811e-07	Arhgef19	chr4	+	141239499	141257564	3414	protein_coding	Rho_guanine_nucleotide_exchange_factor_(GEF)_19	44	40	70	150	271	141	0.588826282826	0.714705755997	1.13933127729	2.42308202606	5.01864073803	1.88346023076
ENSMUSG00000028923	661.017252929599	871.012895061212	-0.38388	0.0095765	0.045626	Necap2	chr4	-	141066512	141078357	1906	protein_coding	NECAP_endocytosis_associated_2	943	511	744	761	760	937	22.6040793735	16.3541813411	21.6902988578	22.0192303258	25.2098945736	22.4190679469
ENSMUSG00000028926	239.176889641834	367.590229017101	-0.59195	0.0016874	0.011707	Cdk14	chr5	-	4803391	5420312	5145	protein_coding	cyclin-dependent_kinase_14	283	225	267	271	335	438	2.5130381618	2.66764444348	2.88364224306	2.9048538413	4.11661034837	3.88230445282
ENSMUSG00000028932	865.701214128057	1294.56046550821	-0.56411	0.00012709	0.0013571	Psmc2	chr5	+	21785283	21803787	3466	protein_coding	proteasome_(prosome_macropain)_26S_subunit_ATPase_2	1056	830	920	1226	1111	1300	13.9198125533	14.6076494829	14.7494139898	19.5075300968	20.2658971409	17.1047075259
ENSMUSG00000028944	5323.28841961365	1770.23618712881	1.541	1.7907e-24	6.4839e-22	Prkag2	chr5	-	24862744	25100642	3331	protein_coding	protein_kinase_AMP-activated_gamma_2_non-catalytic_subunit	6506	4505	6408	1693	1582	1667	89.235457273	82.4994337784	106.896470781	28.0299742792	30.0270163175	22.8224269558
ENSMUSG00000028954	460.794014567179	626.990587968224	-0.4273	0.0075027	0.03825	Nub1	chr5	+	24685815	24710555	3455	protein_coding	negative_regulator_of_ubiquitin-like_proteins_1	658	339	540	534	496	765	8.70113424322	5.98525215542	8.68482765995	8.52380644041	9.07640692072	10.0975088407
ENSMUSG00000028955	1326.71559687486	1732.06856808977	-0.37676	0.0028476	0.017849	Vamp3	chr4	-	151047300	151057963	2120	protein_coding	vesicle-associated_membrane_protein_3	1789	1209	1347	1511	1420	1997	38.5542719875	34.7873418659	35.3058955051	39.3069165971	42.3479914731	42.9579019668
ENSMUSG00000028958	141.566568191729	224.432935229336	-0.63564	0.0010742	0.0080994	Tmub1	chr5	-	24445458	24447854	1598	protein_coding	transmembrane_and_ubiquitin-like_domain_containing_1	165	138	154	216	171	252	4.71742708753	5.26784656186	5.35499959791	7.45447993319	6.76549642547	7.19158510818
ENSMUSG00000028961	2757.58918694805	8019.65988173859	-1.2336	0.00044163	0.003945	Pgd	chr4	-	149149991	149166771	3644	protein_coding	phosphogluconate_dehydrogenase	2707	3789	2025	6526	7336	8746	33.939693396	63.4274194136	30.8789238115	98.766366069	127.280328602	109.454082121
ENSMUSG00000028964	2122.19685614069	2782.92063832585	-0.38251	0.0039828	0.023191	Park7	chr4	-	150897133	150914437	937	protein_coding	Parkinson_disease_(autosomal_recessive_early_onset)_7	2719	1927	2283	2745	1948	3288	132.576834081	125.450653789	135.388512683	161.563454938	131.440649109	160.026931076
ENSMUSG00000028969	644.521046907703	869.71658813988	-0.42005	0.0027101	0.017153	Cdk5	chr5	-	24418250	24423530	2050	protein_coding	cyclin-dependent_kinase_5	877	514	741	847	655	975	19.5453638496	15.2946683146	20.0853703322	22.7860960173	20.2007629541	21.6896035188
ENSMUSG00000028975	230.442306945229	546.99525975675	-1.1891	4.6038e-11	2.5878e-09	Pex14	chr4	-	148960535	149099876	3819	protein_coding	peroxisomal_biogenesis_factor_14	351	185	232	576	393	586	4.19909292222	2.95496863335	3.37562211317	8.31789050065	6.50613732223	6.99759521075
ENSMUSG00000028980	2786.60988106474	4431.28776328575	-0.64194	0.00024785	0.0023939	H6pd	chr4	-	149979475	150009023	4745	protein_coding	hexose-6-phosphate_dehydrogenase_(glucose_1-dehydrogenase)	3501	3050	2395	3825	3855	4842	33.7096249948	39.2097820098	28.0468955854	44.4565336023	51.365142717	46.5360403097
ENSMUSG00000028982	358.181843327061	728.353781959499	-0.95727	7.9349e-06	0.00012479	Slc25a33	chr4	-	149744036	149774277	1887	protein_coding	solute_carrier_family_25_member_33	523	332	323	638	758	606	12.6627436788	10.7324034145	9.51143663225	18.6461490888	25.3967204735	14.6454116296
ENSMUSG00000028986	341.209100074648	487.762169900869	-0.50102	0.0013033	0.009449	Klhl7	chr5	+	24100590	24161223	3419	protein_coding	kelch-like_7	405	324	376	440	400	544	5.41195216886	5.78065052731	6.11088682877	7.09731285223	7.39675483095	7.25605652999
ENSMUSG00000028996	132.926445085859	259.381209832644	-0.89547	0.00010475	0.0011478	Rbp7	chr4	-	149449687	149454978	619	protein_coding	retinol_binding_protein_7_cellular	200	120	119	245	153	361	14.7617339519	11.8255514587	10.6824731294	21.8280936894	15.6271980184	26.5960665823
ENSMUSG00000028998	1068.00925868269	1482.5792633828	-0.45868	0.0020103	0.013485	Tomm7	chr5	-	23838944	23844161	1125	protein_coding	translocase_of_outer_mitochondrial_membrane_7_homolog_(yeast)	1553	848	1149	1512	1045	1679	63.069147467	45.980547165	56.752239375	74.1207222513	58.7278499589	68.0611107296
ENSMUSG00000029001	132.591427180167	273.119887682439	-0.98886	4.5622e-07	1.0618e-05	Fbxo44	chr4	-	148152800	148160482	1829	protein_coding	F-box_protein_44	177	128	127	228	244	299	4.42137741107	4.26900899022	3.85838457037	6.87482290662	8.43444390808	7.45518356778
ENSMUSG00000029014	274.832253670734	381.450641144076	-0.45086	0.0085565	0.041987	Dnajc2	chr5	-	21757267	21785251	3758	protein_coding	DnaJ_(Hsp40)_homolog_subfamily_C_member_2	369	224	314	378	319	374	4.48608623428	3.63598470608	4.64288972831	5.5472200993	5.36678553797	4.53853495936
ENSMUSG00000029032	32.151407648865	5.13492668983463	1.78	1.1439e-05	0.00017241	Arhgef16	chr4	-	154278486	154301676	4123	protein_coding	Rho_guanine_nucleotide_exchange_factor_(GEF)_16	54	22	33	5	3	7	0.598381905258	0.325491874372	0.444750148512	0.0668801199529	0.0460032223509	0.0774257754795
ENSMUSG00000029038	449.440727125258	632.169537651337	-0.47322	0.0025021	0.016131	Ssu72	chr4	+	155704800	155733879	1555	protein_coding	Ssu72_RNA_polymerase_II_CTD_phosphatase_homolog_(yeast)	634	367	487	615	533	628	18.6275994935	14.3968167284	17.4025970563	21.8114780396	21.6709100335	18.417475848
ENSMUSG00000029048	1166.99525389966	1679.7752843871	-0.51454	4.4996e-05	0.00055868	Rer1	chr4	-	155074110	155086382	1803	protein_coding	RER1_retention_in_endoplasmic_reticulum_1_homolog_(S._cerevisiae)	1558	1017	1257	1646	1257	1882	39.4793281937	34.407730777	38.7395924625	50.3471020627	44.0777974101	47.6019507862
ENSMUSG00000029056	767.154211253024	422.554144639972	0.83595	1.0132e-08	3.61e-07	Pank4	chr4	+	154964123	154980938	2706	protein_coding	pantothenate_kinase_4	941	645	926	399	329	474	15.8876571148	14.5399437904	19.0151033898	8.13177731646	7.68685058051	7.98824558501
ENSMUSG00000029060	1420.04694273608	994.735901768447	0.50256	6.9492e-05	0.00080806	Mib2	chr4	-	155654677	155669198	3642	protein_coding	mindbomb_homolog_2_(Drosophila)	1776	1269	1590	952	780	1092	22.2792746425	21.2545779605	24.2589879943	14.4157546022	13.5405091421	13.6736215484
ENSMUSG00000029063	3474.48368755674	5711.27159514488	-0.69278	1.172e-05	0.0001758	Nadk	chr4	+	155562378	155591001	3152	protein_coding	NAD_kinase	4506	2993	3898	4743	5629	5529	65.3135073015	57.9230354914	68.7180967668	82.9864696729	112.908171267	79.9947047389
ENSMUSG00000029064	3901.60471871872	5294.48688571073	-0.428	0.0034019	0.020522	Gnb1	chr4	+	155491361	155559269	3143	protein_coding	guanine_nucleotide_binding_protein_(G_protein)_beta_1	4957	3808	3895	4373	4827	5716	72.0564007453	73.9066239047	68.8618328244	76.7318148429	97.0986633076	82.9370717549
ENSMUSG00000029066	522.416892048215	1577.46574739505	-1.5542	5.6394e-29	3.5122e-26	Mrpl20	chr4	+	155802878	155809975	810	protein_coding	mitochondrial_ribosomal_protein_L20	666	486	550	1545	1270	1640	37.5653325222	36.6000817646	37.7305527225	105.192272816	99.1286143645	92.3335828175
ENSMUSG00000029076	2243.19975732752	3208.74504175132	-0.50577	8.858e-05	0.00099365	Sdf4	chr4	+	155992872	156013610	5177	protein_coding	stromal_cell_derived_factor_4	2929	2092	2297	2866	2384	3969	25.8487314112	24.6498522476	24.6546207803	30.5308148065	29.1144385573	34.9626057167
ENSMUSG00000029093	721.502817885737	364.341746977012	0.90545	0.00013779	0.0014437	Sorcs2	chr5	-	36017180	36398139	5707	protein_coding	sortilin-related_VPS10_domain_containing_receptor_2	873	896	513	297	287	463	6.98882874107	9.57703208372	4.99487919868	2.87004661525	3.17946726307	3.69976361551
ENSMUSG00000029096	783.039476187334	1916.15735030228	-1.1897	5.604e-07	1.2719e-05	Htra3	chr5	-	35652041	35679782	2732	protein_coding	HtrA_serine_peptidase_3	1091	773	690	1341	1121	3269	18.2449250146	17.2595553953	14.0340782088	27.0700125222	25.9421072875	54.5676290502
ENSMUSG00000029103	866.332536249288	1367.54677944061	-0.64301	3.2894e-06	5.8466e-05	Lrpap1	chr5	-	35091490	35105766	2992	protein_coding	low_density_lipoprotein_receptor-related_protein_associated_protein_1	1098	778	953	1114	1089	1722	16.7663596611	15.861666451	17.6989217082	20.5335469456	23.0115898156	26.2465615596
ENSMUSG00000029108	35.9041579754852	72.9839628372659	-0.86429	0.0087407	0.042622	Pcdh7	chr5	+	57718021	58129351	5610	protein_coding	protocadherin_7	39	44	30	43	62	107	0.317614099227	0.478432441367	0.297148738019	0.422713354236	0.6987296326	0.869804750097
ENSMUSG00000029128	436.855361814267	609.079154872057	-0.46331	0.0027818	0.017507	Rab28	chr5	-	41624976	41708155	1636	protein_coding	RAB28_member_RAS_oncogene_family	579	391	461	615	489	612	16.1693771702	14.578883425	15.6578858548	20.7315698971	18.897566979	17.0596054007
ENSMUSG00000029135	662.231437195683	284.40483980118	1.1801	5.3193e-15	5.7515e-13	Fosl2	chr5	+	32136472	32157831	5855	protein_coding	fos-like_antigen_2	843	573	753	242	221	353	6.57807320715	5.96978276433	7.14633833461	2.27944354449	2.38641355829	2.74946796932
ENSMUSG00000029142	898.193083523765	1425.1755883005	-0.63364	0.00091986	0.0071935	Mrpl33	chr5	+	31596935	31701972	2741	protein_coding	mitochondrial_ribosomal_protein_L33	1047	756	1129	1600	837	1670	17.4516170049	16.8245541858	22.8876078135	32.1922492014	19.3061980025	27.7848652079
ENSMUSG00000029145	688.744993209316	897.463183989182	-0.37312	0.0065344	0.034338	Eif2b4	chr5	-	31187558	31193430	2025	protein_coding	eukaryotic_translation_initiation_factor_2B_subunit_4_delta	876	617	757	888	670	997	19.7641028765	18.5862143611	20.7723842989	24.1840099056	20.9184792517	22.4528248949
[truncated: 1,949 more rows]
